# Supplementary material for: Bis[1,2-bis­(eth­oxy­carbon­yl)ethene-1,2-dithiol­ato-κ2 S,S′]bis­(η5-penta­methyl­cyclo­penta­dien­yl)tetra-μ3-sulfido-diiron(IV)diiron(III)(3 Fe—Fe)
Source: Acta Crystallogr Sect E Struct Rep Online. 2013 Mar 2;69(Pt 4):m181. doi: 10.1107/S1600536813005564 (PMC3629468; doi:10.1107/S1600536813005564)
Supplement: Supplementary file 1 [file e-69-0m181-sup1.cif]

##############################################################################
#                                                                            #
# This CIF contains the data in a paper accepted for publication in          #
# Acta Crystallographica Section E. It conforms to the requirements of       #
# Notes for Authors for Acta Crystallographica Section E, and has been       #
# peer reviewed under the auspices of the IUCr Commission on Journals.       #
#                                                                            #
# Full details of the Crystallographic Information File format               #
# are given in the paper "The Crystallographic Information File (CIF):       #
# a New Standard Archive File for Crystallography" by S. R. Hall, F. H.      #
# Allen and I. D. Brown [Acta Cryst. (1991), A47, 655-685].                  #
#                                                                            #
# The current version of the core CIF dictionary is obtainable from          #
# ftp://ftp.iucr.org/pub/cif_core.dic.                                       #
#                                                                            #
# Software is freely available for graphical display of the structure(s)     #
# in this CIF. For information consult the CIF software page                 #
# http://www.iucr.org/resources/cif/software.                                #
#                                                                            #
# This file may be used for bona fide research purposes within the           #
# scientific community so long as proper attribution is given to the journal # 
# article from which it was obtained.                                        #
#                                                                            #
##############################################################################
data_global
_audit_creation_method     'by CrystalStructure 3.8'
_journal_date_recd_electronic     2013-02-12
_journal_date_accepted     2013-02-26
_journal_name_full     'Acta Crystallographica, Section E'
_journal_year     2013
_journal_volume     69
_journal_issue      4
_journal_page_first     m181
_journal_page_last     m181
_journal_paper_category     QM
_journal_paper_doi     10.1107/S1600536813005564
_journal_coeditor_code     WM2725
_publ_contact_author_name     'Shinji Inomata'
_publ_contact_author_address
;
Faculty of Symbiotic Systems Science
Fukushima University
Fukushima University
1 Kanayagawa
Fukushima 960-1296
Japan
;
_publ_contact_author_email     inomata@sss.fukushima-u.ac.jp
_publ_contact_author_fax     '81 24 548 8182'
_publ_contact_author_phone     '81 24 548 8182'
_publ_section_title
;\
Bis[1,2-bis(ethoxycarbonyl)ethene-1,2-dithiolato-\k^2^<i>S</i>,<i>S</i>']\
bis(\h^5^-pentamethylcyclopentadienyl)tetra-\m~3~-sulfido-diiron(IV)\
diiron(III)(3 <i>Fe</i>---<i>Fe</i>)
;
loop_
    _publ_author_name
    _publ_author_address
    'Shohei Ito'
;
Faculty of Symbiotic Systems Science, Fukushima University,
1 Kanayagawa, Fukushima 960-1296, Japan
;
    'Nozomu Hisamichi'
;
Faculty of Symbiotic Systems Science, Fukushima University,
1 Kanayagawa, Fukushima 960-1296, Japan
;
    'Tsugiko Takase'
;
Center for Practical and Project-Based Learning, Cluster of Science and
Technology, Fukushima University, 1 Kanayagawa, Fukushima 960-1296, Japan
;
    'Shinji Inomata'
;
Faculty of Symbiotic Systems Science, Fukushima University,
1 Kanayagawa, Fukushima 960-1296, Japan
;
data_I
_chemical_name_systematic
;\
Bis[1,2-bis(ethoxycarbonyl)ethene-1,2-dithiolato-\
\k^2^<i>S</i>,<i>S</i>']bis(\h^5^-pentamethylcyclopentadienyl)tetra-\m~3~-\
sulfido-diiron(IV)diiron(III)(3 <i>Fe</i>---<i>Fe</i>)
;
_chemical_formula_moiety     'C36 H50 Fe4 O8 S8'
_chemical_formula_sum     'C36 H50 Fe4 O8 S8'
_chemical_formula_iupac     '[Fe4 (C10 H15)2 (C8 H10 O4 S2)2 S4]'
_chemical_formula_weight     1090.65
_chemical_melting_point     ?
_symmetry_cell_setting     monoclinic
_symmetry_space_group_name_H-M     'C 2/c'
_symmetry_space_group_name_Hall     '-C 2yc'
loop_
    _symmetry_equiv_pos_site_id
    _symmetry_equiv_pos_as_xyz
    1 '+X,+Y,+Z'
    2 '-X,+Y,1/2-Z'
    3 '-X,-Y,-Z'
    4 '+X,-Y,1/2+Z'
    5 '1/2+X,1/2+Y,+Z'
    6 '1/2-X,1/2+Y,1/2-Z'
    7 '1/2-X,1/2-Y,-Z'
    8 '1/2+X,1/2-Y,1/2+Z'
_cell_length_a     23.4532(5)
_cell_length_b     10.4466(2)
_cell_length_c     18.3113(3)
_cell_angle_alpha     90.0000
_cell_angle_beta     90.6186(7)
_cell_angle_gamma     90.0000
_cell_volume     4486.14(15)
_cell_formula_units_Z     4
_cell_measurement_reflns_used     18942
_cell_measurement_theta_min     3.1
_cell_measurement_theta_max     27.5
_cell_measurement_temperature     296.1
_exptl_crystal_description     'block'
_exptl_crystal_colour     'black'
_exptl_crystal_size_max     0.30
_exptl_crystal_size_mid     0.20
_exptl_crystal_size_min     0.20
_exptl_crystal_density_diffrn     1.615
_exptl_crystal_density_meas     ?
_exptl_crystal_density_method     'not measured'
_exptl_crystal_F_000     2248.00
_exptl_absorpt_coefficient_mu     1.686
_exptl_absorpt_correction_type     multi-scan
_exptl_absorpt_process_details     '(<i>REQAB</i>; Jacobson, 1998)'
_exptl_absorpt_correction_T_min     0.560
_exptl_absorpt_correction_T_max     0.714
_diffrn_ambient_temperature     296.0(10)
_diffrn_radiation_type     'Mo K\a'
_diffrn_radiation_wavelength     0.71075
_diffrn_measurement_device_type     'Rigaku R-AXIS RAPID'
_diffrn_measurement_method     \w
_diffrn_detector_area_resol_mean     10.00
_diffrn_reflns_number     21429
_diffrn_reflns_av_R_equivalents     0.044
_diffrn_reflns_theta_max     27.46
_diffrn_reflns_theta_full     27.46
_diffrn_measured_fraction_theta_max     0.995
_diffrn_measured_fraction_theta_full     0.995
_diffrn_reflns_limit_h_min     -30
_diffrn_reflns_limit_h_max     30
_diffrn_reflns_limit_k_min     -13
_diffrn_reflns_limit_k_max     13
_diffrn_reflns_limit_l_min     -23
_diffrn_reflns_limit_l_max     23
_refine_special_details
;
Refinement was performed using all reflections. The weighted <i>R</i>-factor
(<i>wR</i>) and goodness of fit (<i>S</i>) are based on <i>F</i>^2^.
<i>R</i>-factor (gt) are based on <i>F</i>. The threshold expression of
<i>F</i>^2^ > 2.0 \s(<i>F</i>^2^) is used only for calculating <i>R</i>-factor
(gt).
;
_reflns_number_total     5111
_reflns_number_gt     4694
_reflns_threshold_expression     I>2\s(I)
_refine_ls_structure_factor_coef     Fsqd
_refine_ls_R_factor_gt     0.0300
_refine_ls_wR_factor_ref     0.0803
_refine_ls_goodness_of_fit_ref     1.055
_refine_ls_number_reflns     5111
_refine_ls_number_parameters     254
_refine_ls_hydrogen_treatment     constr
_refine_ls_weighting_scheme     calc
_refine_ls_weighting_details
            'w = 1/[\s^2^(Fo^2^)+(0.0370P)^2^+5.9377P] where P=(Fo^2^+2Fc^2^)/3'
_refine_ls_shift/su_max     0.0020
_refine_diff_density_max     0.50
_refine_diff_density_min     -0.33
_refine_ls_extinction_method     none
_refine_ls_extinction_coef     ?
loop_
    _atom_type_symbol
    _atom_type_description
    _atom_type_scat_dispersion_real
    _atom_type_scat_dispersion_imag
    _atom_type_scat_source
    'Fe' 'Fe' 0.346 0.844
;
International Tables for Crystallography
(1992, Vol. C, Tables 4.2.6.8 and 6.1.1.4)
;
    'C' 'C' 0.003 0.002
;
International Tables for Crystallography
(1992, Vol. C, Tables 4.2.6.8 and 6.1.1.4)
;
    'H' 'H' 0.000 0.000
;
International Tables for Crystallography
(1992, Vol. C, Table 6.1.1.4)
;
    'O' 'O' 0.011 0.006
;
International Tables for Crystallography
(1992, Vol. C, Tables 4.2.6.8 and 6.1.1.4)
;
    'S' 'S' 0.125 0.123
;
International Tables for Crystallography
(1992, Vol. C, Tables 4.2.6.8 and 6.1.1.4)
;
_computing_data_collection
;
<i>RAPID-AUTO</i> (Rigaku, 2006)
;
_computing_cell_refinement
;
<i>RAPID-AUTO</i> (Rigaku, 2006)
;
_computing_data_reduction
;
<i>RAPID-AUTO</i> (Rigaku, 2006)
;
_computing_structure_solution
;
<i>SIR97</i> (Altomare <i>et al.</i>, 1999)
;
_computing_structure_refinement
;
<i>SHELXL97</i> (Sheldrick, 2008)
;
_computing_molecular_graphics
;
<i>ORTEP-3 for Windows</i> (Farrugia, 2012)
;
_computing_publication_material
;
<i>CrystalStructure</i> (Rigaku, 2006)
;
loop_
    _atom_site_type_symbol
    _atom_site_label
    _atom_site_fract_x
    _atom_site_fract_y
    _atom_site_fract_z
    _atom_site_U_iso_or_equiv
    _atom_site_adp_type
    _atom_site_calc_flag
    _atom_site_refinement_flags
    _atom_site_occupancy
    _atom_site_symmetry_multiplicity
    _atom_site_disorder_assembly
    _atom_site_disorder_group
    Fe Fe1 0.512641(12) 0.27575(3) 0.159470(14) 0.02745(7) Uani d . 1.00 1 . .
    Fe Fe2 0.449295(12) 0.07723(3) 0.210955(14) 0.02769(7) Uani d . 1.00 1 . .
    S S1 0.43972(2) 0.29022(4) 0.23321(3) 0.02894(11) Uani d . 1.00 1 . .
    S S2 0.53399(2) 0.07354(4) 0.16691(3) 0.03038(11) Uani d . 1.00 1 . .
    S S3 0.38310(2) 0.09718(5) 0.12928(3) 0.03767(13) Uani d . 1.00 1 . .
    S S4 0.42061(2) -0.11994(5) 0.22914(3) 0.03867(13) Uani d . 1.00 1 . .
    O O1 0.25875(9) -0.1373(2) 0.08613(13) 0.0745(6) Uani d . 1.00 1 . .
    O O2 0.29459(8) 0.02895(19) 0.02550(11) 0.0590(4) Uani d . 1.00 1 . .
    O O3 0.33671(9) -0.35409(19) 0.13925(13) 0.0668(5) Uani d . 1.00 1 . .
    O O4 0.29995(10) -0.2666(2) 0.23969(11) 0.0675(5) Uani d . 1.00 1 . .
    C C1 0.56426(10) 0.4192(2) 0.10976(12) 0.0416(5) Uani d . 1.00 1 . .
    C C2 0.50644(10) 0.4620(2) 0.11373(11) 0.0382(4) Uani d . 1.00 1 . .
    C C3 0.47177(10) 0.3774(2) 0.07124(11) 0.0388(4) Uani d . 1.00 1 . .
    C C4 0.50767(12) 0.2819(2) 0.04178(11) 0.0414(5) Uani d . 1.00 1 . .
    C C5 0.56502(11) 0.3076(2) 0.06575(12) 0.0442(5) Uani d . 1.00 1 . .
    C C6 0.61503(13) 0.4854(3) 0.14245(16) 0.0642(7) Uani d . 1.00 1 . .
    C C7 0.48533(15) 0.5815(2) 0.14991(15) 0.0594(7) Uani d . 1.00 1 . .
    C C8 0.40936(12) 0.3974(2) 0.05670(16) 0.0555(6) Uani d . 1.00 1 . .
    C C9 0.48970(16) 0.1760(2) -0.00894(14) 0.0658(8) Uani d . 1.00 1 . .
    C C10 0.61697(14) 0.2362(3) 0.04239(17) 0.0709(9) Uani d . 1.00 1 . .
    C C11 0.34615(9) -0.0459(2) 0.12687(12) 0.0364(4) Uani d . 1.00 1 . .
    C C12 0.36250(9) -0.1409(2) 0.17332(12) 0.0351(4) Uani d . 1.00 1 . .
    C C13 0.29508(10) -0.0580(2) 0.07860(13) 0.0425(5) Uani d . 1.00 1 . .
    C C14 0.33153(10) -0.2667(2) 0.18025(14) 0.0430(5) Uani d . 1.00 1 . .
    C C15 0.24678(14) 0.0240(3) -0.02537(17) 0.0716(8) Uani d . 1.00 1 . .
    C C16 0.2579(2) 0.1231(4) -0.0829(2) 0.0961(13) Uani d . 1.00 1 . .
    C C17 0.26445(15) -0.3807(3) 0.25262(19) 0.0764(9) Uani d . 1.00 1 . .
    C C18 0.20954(15) -0.3640(3) 0.2128(2) 0.0809(9) Uani d . 1.00 1 . .
    H H1 0.6029 0.5612 0.1675 0.077 Uiso c R 1.00 1 . .
    H H2 0.6410 0.5084 0.1044 0.077 Uiso c R 1.00 1 . .
    H H3 0.6338 0.4290 0.1764 0.077 Uiso c R 1.00 1 . .
    H H4 0.5163 0.6223 0.1754 0.071 Uiso c R 1.00 1 . .
    H H5 0.4702 0.6387 0.1136 0.071 Uiso c R 1.00 1 . .
    H H6 0.4560 0.5599 0.1839 0.071 Uiso c R 1.00 1 . .
    H H7 0.3950 0.3287 0.0269 0.067 Uiso c R 1.00 1 . .
    H H8 0.4038 0.4772 0.0317 0.067 Uiso c R 1.00 1 . .
    H H9 0.3894 0.3990 0.1022 0.067 Uiso c R 1.00 1 . .
    H H10 0.5225 0.1265 -0.0222 0.079 Uiso c R 1.00 1 . .
    H H11 0.4725 0.2119 -0.0521 0.079 Uiso c R 1.00 1 . .
    H H12 0.4627 0.1218 0.0151 0.079 Uiso c R 1.00 1 . .
    H H13 0.6502 0.2752 0.0638 0.085 Uiso c R 1.00 1 . .
    H H14 0.6197 0.2389 -0.0099 0.085 Uiso c R 1.00 1 . .
    H H15 0.6144 0.1488 0.0582 0.085 Uiso c R 1.00 1 . .
    H H16 0.2115 0.0425 -0.0004 0.086 Uiso c R 1.00 1 . .
    H H17 0.2439 -0.0604 -0.0473 0.086 Uiso c R 1.00 1 . .
    H H18 0.2415 0.2033 -0.0683 0.115 Uiso c R 1.00 1 . .
    H H19 0.2409 0.0963 -0.1284 0.115 Uiso c R 1.00 1 . .
    H H20 0.2982 0.1331 -0.0889 0.115 Uiso c R 1.00 1 . .
    H H21 0.2576 -0.3905 0.3045 0.092 Uiso c R 1.00 1 . .
    H H22 0.2838 -0.4567 0.2353 0.092 Uiso c R 1.00 1 . .
    H H23 0.1826 -0.3224 0.2440 0.097 Uiso c R 1.00 1 . .
    H H24 0.1950 -0.4463 0.1985 0.097 Uiso c R 1.00 1 . .
    H H25 0.2155 -0.3126 0.1701 0.097 Uiso c R 1.00 1 . .
loop_
    _atom_site_aniso_label
    _atom_site_aniso_U_11
    _atom_site_aniso_U_22
    _atom_site_aniso_U_33
    _atom_site_aniso_U_12
    _atom_site_aniso_U_13
    _atom_site_aniso_U_23
    Fe1 0.03035(15) 0.02725(14) 0.02472(14) 0.00053(10) -0.00037(11) 0.00188(10)
    Fe2 0.02636(14) 0.02784(15) 0.02878(14) -0.00189(10) -0.00376(10)
                                                                    -0.00136(10)
    S1 0.0284(2) 0.0298(2) 0.0286(2) 0.00303(17) -0.00230(18) -0.00054(17)
    S2 0.0330(2) 0.0297(2) 0.0284(2) 0.00387(18) 0.00056(18) -0.00021(17)
    S3 0.0369(2) 0.0381(2) 0.0377(2) -0.0058(2) -0.0122(2) 0.0029(2)
    S4 0.0398(2) 0.0289(2) 0.0470(2) -0.0048(2) -0.0122(2) 0.0007(2)
    O1 0.0465(10) 0.0993(16) 0.0771(13) -0.0314(11) -0.0221(9) 0.0159(12)
    O2 0.0545(10) 0.0647(11) 0.0571(10) -0.0097(9) -0.0274(8) 0.0042(9)
    O3 0.0607(12) 0.0478(10) 0.0923(15) -0.0169(9) 0.0138(10) -0.0262(10)
    O4 0.0772(14) 0.0671(12) 0.0584(11) -0.0350(11) 0.0157(10) -0.0072(9)
    C1 0.0466(12) 0.0448(12) 0.0332(10) -0.0098(9) 0.0023(9) 0.0112(8)
    C2 0.0525(12) 0.0319(9) 0.0299(9) -0.0015(9) -0.0011(8) 0.0076(7)
    C3 0.0481(12) 0.0378(10) 0.0305(9) -0.0012(9) -0.0051(8) 0.0094(8)
    C4 0.0636(14) 0.0360(10) 0.0247(9) -0.0021(9) 0.0008(9) 0.0052(7)
    C5 0.0504(13) 0.0483(12) 0.0341(10) 0.0047(10) 0.0125(9) 0.0121(9)
    C6 0.0592(16) 0.0761(19) 0.0573(15) -0.0296(15) -0.0040(13) 0.0159(14)
    C7 0.092(2) 0.0336(12) 0.0527(14) 0.0044(12) 0.0071(14) 0.0020(10)
    C8 0.0519(14) 0.0576(15) 0.0567(14) 0.0024(12) -0.0162(12) 0.0211(12)
    C9 0.116(2) 0.0464(14) 0.0354(12) -0.0124(15) 0.0032(14) -0.0037(10)
    C10 0.072(2) 0.080(2) 0.0621(17) 0.0207(16) 0.0324(15) 0.0133(15)
    C11 0.0296(9) 0.0423(11) 0.0371(10) -0.0047(8) -0.0029(8) -0.0075(8)
    C12 0.0305(9) 0.0353(10) 0.0394(10) -0.0050(8) -0.0013(8) -0.0080(8)
    C13 0.0338(11) 0.0514(12) 0.0420(11) -0.0028(9) -0.0055(9) -0.0085(9)
    C14 0.0380(11) 0.0391(11) 0.0518(12) -0.0085(9) -0.0034(9) -0.0045(9)
    C15 0.0638(18) 0.093(2) 0.0575(16) 0.0007(16) -0.0333(14) -0.0024(16)
    C16 0.123(3) 0.090(2) 0.074(2) 0.005(2) -0.046(2) 0.006(2)
    C17 0.076(2) 0.081(2) 0.0722(19) -0.0367(18) 0.0011(17) 0.0134(17)
    C18 0.0600(19) 0.093(2) 0.090(2) -0.0129(18) 0.0156(17) 0.012(2)
_geom_special_details
;
;
loop_
    _geom_bond_atom_site_label_1
    _geom_bond_atom_site_label_2
    _geom_bond_site_symmetry_1
    _geom_bond_site_symmetry_2
    _geom_bond_distance
    _geom_bond_publ_flag
    Fe1 Fe1 . 2_655 3.3743(3) yes
    Fe1 Fe2 . . 2.7253(4) yes
    Fe1 Fe2 . 2_655 3.2683(3) yes
    Fe1 S1 . . 2.1956(5) yes
    Fe1 S1 . 2_655 2.2551(5) yes
    Fe1 S2 . . 2.1749(5) yes
    Fe1 C1 . . 2.136(2) no
    Fe1 C2 . . 2.122(2) no
    Fe1 C3 . . 2.150(2) no
    Fe1 C4 . . 2.158(2) no
    Fe1 C5 . . 2.147(2) no
    Fe2 Fe2 . 2_655 2.7619(3) yes
    Fe2 S1 . . 2.2736(5) yes
    Fe2 S2 . . 2.1523(5) yes
    Fe2 S2 . 2_655 2.2667(6) yes
    Fe2 S3 . . 2.1541(5) yes
    Fe2 S4 . . 2.1934(6) yes
    S3 C11 . . 1.728(2) no
    S4 C12 . . 1.709(2) no
    O1 C13 . . 1.198(3) no
    O2 C13 . . 1.330(3) no
    O2 C15 . . 1.451(3) no
    O3 C14 . . 1.189(3) no
    O4 C14 . . 1.323(3) no
    O4 C17 . . 1.474(4) no
    C1 C2 . . 1.431(3) no
    C1 C5 . . 1.417(3) no
    C1 C6 . . 1.496(3) no
    C2 C3 . . 1.426(3) no
    C2 C7 . . 1.500(3) no
    C3 C4 . . 1.416(3) no
    C3 C8 . . 1.500(3) no
    C4 C5 . . 1.435(3) no
    C4 C9 . . 1.502(3) no
    C5 C10 . . 1.495(4) no
    C11 C12 . . 1.360(3) no
    C11 C13 . . 1.486(3) no
    C12 C14 . . 1.508(3) no
    C15 C16 . . 1.503(5) no
    C17 C18 . . 1.483(5) no
    C6 H1 . . 0.960 no
    C6 H2 . . 0.960 no
    C6 H3 . . 0.960 no
    C7 H4 . . 0.960 no
    C7 H6 . . 0.960 no
    C7 H5 . . 0.960 no
    C8 H7 . . 0.960 no
    C8 H8 . . 0.960 no
    C8 H9 . . 0.960 no
    C9 H10 . . 0.960 no
    C9 H11 . . 0.960 no
    C9 H12 . . 0.960 no
    C10 H13 . . 0.960 no
    C10 H14 . . 0.960 no
    C10 H15 . . 0.960 no
    C15 H16 . . 0.970 no
    C15 H17 . . 0.970 no
    C16 H18 . . 0.960 no
    C16 H19 . . 0.960 no
    C16 H20 . . 0.960 no
    C17 H21 . . 0.970 no
    C17 H22 . . 0.970 no
    C18 H23 . . 0.960 no
    C18 H24 . . 0.960 no
    C18 H25 . . 0.960 no
loop_
    _geom_contact_atom_site_label_1
    _geom_contact_atom_site_label_2
    _geom_contact_distance
    _geom_contact_site_symmetry_1
    _geom_contact_site_symmetry_2
    _geom_contact_publ_flag
    Fe1 Fe1 3.3743(3) . 2_655 ?
    Fe2 Fe2 2.7619(3) . 2_655 ?
    Fe1 Fe2 2.7253(4) 2_655 2_655 ?
    Fe1 Fe2 2.7253(4) . . ?
    Fe1 Fe2 3.2683(3) . 2_655 ?
    Fe1 Fe2 3.2683(3) 2_655 . ?
loop_
    _geom_angle_atom_site_label_1
    _geom_angle_atom_site_label_2
    _geom_angle_atom_site_label_3
    _geom_angle_site_symmetry_1
    _geom_angle_site_symmetry_2
    _geom_angle_site_symmetry_3
    _geom_angle
    _geom_angle_publ_flag
    Fe2 Fe1 S1 . . . 53.736(13) no
    Fe2 Fe1 S1 . . 2_655 90.938(15) no
    Fe2 Fe1 S2 . . . 50.595(15) no
    Fe2 Fe1 C1 . . . 174.13(6) no
    Fe2 Fe1 C2 . . . 143.01(6) no
    Fe2 Fe1 C3 . . . 113.29(6) no
    Fe2 Fe1 C4 . . . 110.15(6) no
    Fe2 Fe1 C5 . . . 135.48(6) no
    S1 Fe1 S1 . . 2_655 80.87(2) no
    S1 Fe1 S2 . . . 102.04(2) no
    S1 Fe1 C1 . . . 131.50(6) no
    S1 Fe1 C2 . . . 97.42(6) no
    S1 Fe1 C3 . . . 94.83(6) no
    S1 Fe1 C4 . . . 125.31(7) no
    S1 Fe1 C5 . . . 159.56(6) no
    S1 Fe1 S2 2_655 . . 84.20(2) no
    S1 Fe1 C1 2_655 . . 92.67(6) no
    S1 Fe1 C2 2_655 . . 108.28(5) no
    S1 Fe1 C3 2_655 . . 146.55(6) no
    S1 Fe1 C4 2_655 . . 152.77(7) no
    S1 Fe1 C5 2_655 . . 113.81(6) no
    S2 Fe1 C1 . . . 125.22(6) no
    S2 Fe1 C2 . . . 158.40(6) no
    S2 Fe1 C3 . . . 128.84(6) no
    S2 Fe1 C4 . . . 95.83(6) no
    S2 Fe1 C5 . . . 93.85(6) no
    C1 Fe1 C2 . . . 39.26(8) no
    C1 Fe1 C3 . . . 65.39(8) no
    C1 Fe1 C4 . . . 65.05(8) no
    C1 Fe1 C5 . . . 38.65(8) no
    C2 Fe1 C3 . . . 38.99(8) no
    C2 Fe1 C4 . . . 64.89(8) no
    C2 Fe1 C5 . . . 65.17(8) no
    C3 Fe1 C4 . . . 38.37(8) no
    C3 Fe1 C5 . . . 64.99(8) no
    C4 Fe1 C5 . . . 38.95(9) no
    Fe1 Fe2 Fe2 . . 2_655 73.111(11) no
    Fe1 Fe2 S1 . . . 51.138(15) no
    Fe1 Fe2 S2 . . . 51.334(14) no
    Fe1 Fe2 S2 . . 2_655 105.375(16) no
    Fe1 Fe2 S3 . . . 94.456(17) no
    Fe1 Fe2 S4 . . . 159.452(19) no
    Fe2 Fe2 S1 2_655 . . 89.620(16) no
    Fe2 Fe2 S2 2_655 . . 53.196(16) no
    Fe2 Fe2 S2 2_655 . 2_655 49.487(14) no
    Fe2 Fe2 S3 2_655 . . 165.837(19) no
    Fe2 Fe2 S4 2_655 . . 100.674(17) no
    S1 Fe2 S2 . . . 100.26(2) no
    S1 Fe2 S2 . . 2_655 81.730(19) no
    S1 Fe2 S3 . . . 87.59(2) no
    S1 Fe2 S4 . . . 149.40(2) no
    S2 Fe2 S2 . . 2_655 102.65(2) no
    S2 Fe2 S3 . . . 113.75(2) no
    S2 Fe2 S4 . . . 109.02(2) no
    S2 Fe2 S3 2_655 . . 143.35(2) no
    S2 Fe2 S4 2_655 . . 83.36(2) no
    S3 Fe2 S4 . . . 88.64(2) no
    Fe1 S1 Fe1 . . 2_655 98.59(2) no
    Fe1 S1 Fe2 . . . 75.126(18) no
    Fe1 S1 Fe2 2_655 . . 92.386(19) no
    Fe1 S2 Fe2 . . . 78.071(18) no
    Fe1 S2 Fe2 . . 2_655 94.73(2) no
    Fe2 S2 Fe2 . . 2_655 77.32(2) no
    Fe2 S3 C11 . . . 106.95(7) no
    Fe2 S4 C12 . . . 105.87(7) no
    C13 O2 C15 . . . 116.4(2) no
    C14 O4 C17 . . . 117.0(2) no
    Fe1 C1 C2 . . . 69.86(12) no
    Fe1 C1 C5 . . . 71.10(13) no
    Fe1 C1 C6 . . . 127.30(17) no
    C2 C1 C5 . . . 107.7(2) no
    C2 C1 C6 . . . 125.9(2) no
    C5 C1 C6 . . . 126.4(2) no
    Fe1 C2 C1 . . . 70.88(12) no
    Fe1 C2 C3 . . . 71.55(12) no
    Fe1 C2 C7 . . . 127.60(15) no
    C1 C2 C3 . . . 108.28(18) no
    C1 C2 C7 . . . 126.9(2) no
    C3 C2 C7 . . . 124.6(2) no
    Fe1 C3 C2 . . . 69.46(11) no
    Fe1 C3 C4 . . . 71.12(12) no
    Fe1 C3 C8 . . . 128.94(16) no
    C2 C3 C4 . . . 107.8(2) no
    C2 C3 C8 . . . 124.1(2) no
    C4 C3 C8 . . . 127.9(2) no
    Fe1 C4 C3 . . . 70.52(11) no
    Fe1 C4 C5 . . . 70.12(12) no
    Fe1 C4 C9 . . . 127.37(16) no
    C3 C4 C5 . . . 108.14(19) no
    C3 C4 C9 . . . 126.2(2) no
    C5 C4 C9 . . . 125.6(2) no
    Fe1 C5 C1 . . . 70.25(13) no
    Fe1 C5 C4 . . . 70.93(13) no
    Fe1 C5 C10 . . . 128.82(18) no
    C1 C5 C4 . . . 108.0(2) no
    C1 C5 C10 . . . 126.0(2) no
    C4 C5 C10 . . . 125.7(2) no
    S3 C11 C12 . . . 118.52(16) no
    S3 C11 C13 . . . 119.31(16) no
    C12 C11 C13 . . . 122.0(2) no
    S4 C12 C11 . . . 119.90(16) no
    S4 C12 C14 . . . 116.30(16) no
    C11 C12 C14 . . . 123.80(19) no
    O1 C13 O2 . . . 123.8(2) no
    O1 C13 C11 . . . 124.1(2) no
    O2 C13 C11 . . . 112.2(2) no
    O3 C14 O4 . . . 125.6(2) no
    O3 C14 C12 . . . 124.3(2) no
    O4 C14 C12 . . . 110.0(2) no
    O2 C15 C16 . . . 106.7(2) no
    O4 C17 C18 . . . 108.4(2) no
    C1 C6 H1 . . . 109.5 no
    C1 C6 H2 . . . 109.5 no
    C1 C6 H3 . . . 109.5 no
    H1 C6 H2 . . . 109.5 no
    H1 C6 H3 . . . 109.5 no
    H2 C6 H3 . . . 109.5 no
    C2 C7 H4 . . . 109.5 no
    C2 C7 H6 . . . 109.5 no
    C2 C7 H5 . . . 109.5 no
    H4 C7 H6 . . . 109.5 no
    H4 C7 H5 . . . 109.5 no
    H6 C7 H5 . . . 109.5 no
    C3 C8 H7 . . . 109.5 no
    C3 C8 H8 . . . 109.5 no
    C3 C8 H9 . . . 109.5 no
    H7 C8 H8 . . . 109.5 no
    H7 C8 H9 . . . 109.5 no
    H8 C8 H9 . . . 109.5 no
    C4 C9 H10 . . . 109.5 no
    C4 C9 H11 . . . 109.5 no
    C4 C9 H12 . . . 109.5 no
    H10 C9 H11 . . . 109.5 no
    H10 C9 H12 . . . 109.5 no
    H11 C9 H12 . . . 109.5 no
    C5 C10 H13 . . . 109.5 no
    C5 C10 H14 . . . 109.5 no
    C5 C10 H15 . . . 109.5 no
    H13 C10 H14 . . . 109.5 no
    H13 C10 H15 . . . 109.5 no
    H14 C10 H15 . . . 109.5 no
    O2 C15 H16 . . . 110.4 no
    O2 C15 H17 . . . 110.4 no
    C16 C15 H16 . . . 110.4 no
    C16 C15 H17 . . . 110.4 no
    H16 C15 H17 . . . 108.6 no
    C15 C16 H18 . . . 109.5 no
    C15 C16 H19 . . . 109.5 no
    C15 C16 H20 . . . 109.5 no
    H18 C16 H19 . . . 109.5 no
    H18 C16 H20 . . . 109.5 no
    H19 C16 H20 . . . 109.5 no
    O4 C17 H21 . . . 110.0 no
    O4 C17 H22 . . . 110.0 no
    C18 C17 H21 . . . 110.0 no
    C18 C17 H22 . . . 110.0 no
    H21 C17 H22 . . . 108.4 no
    C17 C18 H23 . . . 109.5 no
    C17 C18 H24 . . . 109.5 no
    C17 C18 H25 . . . 109.5 no
    H23 C18 H24 . . . 109.5 no
    H23 C18 H25 . . . 109.5 no
    H24 C18 H25 . . . 109.5 no
_iucr_refine_instructions_details
;
TITL  NH-63B
CELL  0.71075 23.45322 10.44663 18.31130 90.000 90.619 90.000
ZERR  4 0.00047 0.00020 0.00033 0.000 0.001 0.000
LATT 7
SYMM    -X,    +Y, .50-Z
SFAC FE C H O S
UNIT 16 144 200 32 32
SHEL 99999.000000 0.000000
L.S. 10
FMAP 2
PLAN -20
TEMP 23.0
ACTA
SIZE 0.300 0.200 0.200
WGHT    0.037000    5.937700
FVAR       0.69904   0.00000
FE1   1    0.512641    0.275749    0.159470    11.00000    0.03035    0.02725 =
         0.02472    0.00188   -0.00037    0.00053
FE2   1    0.449295    0.077233    0.210955    11.00000    0.02636    0.02784 =
         0.02878   -0.00136   -0.00376   -0.00189
S1    5    0.439718    0.290215    0.233205    11.00000    0.02842    0.02976 =
         0.02858   -0.00054   -0.00230    0.00303
S2    5    0.533990    0.073542    0.166911    11.00000    0.03301    0.02972 =
         0.02841   -0.00021    0.00056    0.00387
S3    5    0.383104    0.097176    0.129282    11.00000    0.03690    0.03813 =
         0.03770    0.00292   -0.01221   -0.00576
S4    5    0.420614   -0.119937    0.229138    11.00000    0.03977    0.02893 =
         0.04703    0.00066   -0.01220   -0.00478
O1    4    0.258754   -0.137310    0.086135    11.00000    0.04646    0.09932 =
         0.07712    0.01591   -0.02212   -0.03142
O2    4    0.294586    0.028953    0.025505    11.00000    0.05452    0.06470 =
         0.05713    0.00421   -0.02743   -0.00970
O3    4    0.336706   -0.354093    0.139249    11.00000    0.06065    0.04775 =
         0.09231   -0.02624    0.01378   -0.01692
O4    4    0.299953   -0.266633    0.239689    11.00000    0.07724    0.06711 =
         0.05842   -0.00724    0.01574   -0.03499
C1    2    0.564261    0.419164    0.109761    11.00000    0.04664    0.04483 =
         0.03324    0.01121    0.00227   -0.00976
C2    2    0.506444    0.461982    0.113730    11.00000    0.05255    0.03195 =
         0.02992    0.00759   -0.00109   -0.00150
C3    2    0.471774    0.377387    0.071241    11.00000    0.04808    0.03782 =
         0.03046    0.00936   -0.00509   -0.00122
C4    2    0.507669    0.281948    0.041780    11.00000    0.06356    0.03595 =
         0.02474    0.00516    0.00082   -0.00213
C5    2    0.565024    0.307558    0.065750    11.00000    0.05040    0.04829 =
         0.03413    0.01210    0.01252    0.00475
C6    2    0.615025    0.485387    0.142446    11.00000    0.05924    0.07606 =
         0.05725    0.01595   -0.00405   -0.02961
AFIX  33
H1    3    0.602867    0.561188    0.167497    11.00000   -1.20000
H2    3    0.640950    0.508441    0.104423    11.00000   -1.20000
H3    3    0.633828    0.429020    0.176389    11.00000   -1.20000
AFIX   0
C7    2    0.485330    0.581468    0.149907    11.00000    0.09210    0.03361 =
         0.05271    0.00204    0.00714    0.00442
AFIX  33
H4    3    0.516319    0.622340    0.175428    11.00000   -1.20000
H6    3    0.455976    0.559870    0.183902    11.00000   -1.20000
H5    3    0.470178    0.638677    0.113549    11.00000   -1.20000
AFIX   0
C8    2    0.409359    0.397371    0.056703    11.00000    0.05188    0.05757 =
         0.05670    0.02112   -0.01617    0.00235
AFIX  33
H7    3    0.394965    0.328700    0.026941    11.00000   -1.20000
H8    3    0.403784    0.477233    0.031690    11.00000   -1.20000
H9    3    0.389371    0.398973    0.102169    11.00000   -1.20000
AFIX   0
C9    2    0.489702    0.175972   -0.008941    11.00000    0.11563    0.04644 =
         0.03540   -0.00368    0.00322   -0.01237
AFIX  33
H10   3    0.522488    0.126502   -0.022232    11.00000   -1.20000
H11   3    0.472461    0.211910   -0.052082    11.00000   -1.20000
H12   3    0.462679    0.121790    0.015082    11.00000   -1.20000
AFIX   0
C10   2    0.616968    0.236247    0.042393    11.00000    0.07173    0.07968 =
         0.06205    0.01334    0.03244    0.02073
AFIX  33
H13   3    0.650237    0.275162    0.063835    11.00000   -1.20000
H14   3    0.619662    0.238929   -0.009860    11.00000   -1.20000
H15   3    0.614374    0.148842    0.058200    11.00000   -1.20000
AFIX   0
C11   2    0.346151   -0.045882    0.126868    11.00000    0.02965    0.04232 =
         0.03707   -0.00750   -0.00293   -0.00470
C12   2    0.362504   -0.140890    0.173318    11.00000    0.03053    0.03527 =
         0.03945   -0.00798   -0.00130   -0.00503
C13   2    0.295083   -0.057990    0.078604    11.00000    0.03383    0.05144 =
         0.04201   -0.00850   -0.00545   -0.00278
C14   2    0.331533   -0.266749    0.180251    11.00000    0.03802    0.03907 =
         0.05183   -0.00446   -0.00339   -0.00851
C15   2    0.246780    0.023960   -0.025373    11.00000    0.06375    0.09297 =
         0.05750   -0.00241   -0.03331    0.00066
AFIX  23
H16   3    0.211453    0.042458   -0.000411    11.00000   -1.20000
H17   3    0.243871   -0.060379   -0.047257    11.00000   -1.20000
AFIX   0
C16   2    0.257858    0.123121   -0.082942    11.00000    0.12333    0.09003 =
         0.07384    0.00565   -0.04596    0.00477
AFIX  33
H18   3    0.241548    0.203289   -0.068321    11.00000   -1.20000
H19   3    0.240876    0.096306   -0.128360    11.00000   -1.20000
H20   3    0.298228    0.133123   -0.088925    11.00000   -1.20000
AFIX   0
C17   2    0.264450   -0.380672    0.252617    11.00000    0.07617    0.08097 =
         0.07215    0.01335    0.00114   -0.03666
AFIX  23
H21   3    0.257639   -0.390543    0.304468    11.00000   -1.20000
H22   3    0.283804   -0.456730    0.235308    11.00000   -1.20000
AFIX   0
C18   2    0.209542   -0.364007    0.212798    11.00000    0.06000    0.09256 =
         0.09036    0.01196    0.01562   -0.01292
AFIX  33
H23   3    0.182641   -0.322355    0.243999    11.00000   -1.20000
H24   3    0.194970   -0.446269    0.198533    11.00000   -1.20000
H25   3    0.215478   -0.312611    0.170090    11.00000   -1.20000
HKLF 4
REM   NH-63B
REM R1 =  0.0300 for   4694 Fo > 4sig(Fo)  and  0.0347 for all   5111 data
REM    254 parameters refined using      0 restraints
END
WGHT      0.0370      5.9372
REM Highest difference peak  0.500,  deepest hole -0.325,  1-sigma level  0.089
Q1    1   0.2720 -0.2154  0.2093  11.00000  0.05    0.50
Q2    1   0.2414 -0.3230  0.2182  11.00000  0.05    0.44
Q3    1   0.1881 -0.2576  0.2207  11.00000  0.05    0.43
Q4    1   0.4392  0.1788 -0.0130  11.00000  0.05    0.43
Q5    1   0.6174  0.5744  0.1163  11.00000  0.05    0.43
Q6    1   0.6464  0.4148  0.1319  11.00000  0.05    0.39
Q7    1   0.4895  0.4288  0.0910  11.00000  0.05    0.39
Q8    1   0.5926  0.1559  0.0198  11.00000  0.05    0.38
Q9    1   0.5397  0.3006  0.0511  11.00000  0.05    0.38
Q10   1   0.3815  0.1596  0.1134  11.00000  0.05    0.34
Q11   1   0.4421 -0.0262  0.2265  11.00000  0.05    0.33
Q12   1   0.3823  0.3194  0.0603  11.00000  0.05    0.33
Q13   1   0.1864 -0.4566  0.2408  11.00000  0.05    0.33
Q14   1   0.2557 -0.4469  0.2781  11.00000  0.05    0.32
Q15   1   0.4087  0.0653  0.1141  11.00000  0.05    0.31
Q16   1   0.2180 -0.3641  0.1583  11.00000  0.05    0.31
Q17   1   0.4460  0.3867  0.0616  11.00000  0.05    0.29
Q18   1   0.3219 -0.0556  0.1136  11.00000  0.05    0.29
Q19   1   0.3213 -0.3021  0.1259  11.00000  0.05    0.29
Q20   1   0.3700  0.0208  0.1232  11.00000  0.05    0.29
;
