# Supplementary material for: Bis[1,2-bis­(eth­oxy­carbon­yl)ethene-1,2-dithiol­ato-κ2 S,S′]bis­(η5-penta­methyl­cyclo­penta­dien­yl)tetra-μ3-sulfido-diiron(IV)diiron(III)(3 Fe—Fe)
Source: Acta Crystallogr Sect E Struct Rep Online. 2013 Mar 2;69(Pt 4):m181. doi: 10.1107/S1600536813005564 (PMC3629468; doi:10.1107/S1600536813005564)
Supplement: Supplementary file 2 [file e-69-0m181-Isup2.hkl]

# 
# h,k,l, Fc-squared, Fo-squared, sigma(Fo-squared) and status flag 
# 
data_I
_shelx_title '  NH-63B' 
_shelx_refln_list_code          4 
_shelx_F_calc_maximum      700.46 
_exptl_crystal_F_000      2248.00 
_reflns_d_resolution_high  0.7706 
 
loop_ 
 _symmetry_equiv_pos_as_xyz 
 'x, y, z' 
 '-x, y, -z+1/2' 
 'x+1/2, y+1/2, z' 
 '-x+1/2, y+1/2, -z+1/2' 
 '-x, -y, -z' 
 'x, -y, z-1/2' 
 '-x+1/2, -y+1/2, -z' 
 'x+1/2, -y+1/2, z-1/2' 
 
_cell_length_a    23.4532 
_cell_length_b    10.4466 
_cell_length_c    18.3113 
_cell_angle_alpha  90.000 
_cell_angle_beta   90.619 
_cell_angle_gamma  90.000 
 
_shelx_F_squared_multiplier     1.000 
 
loop_ 
 _refln_index_h 
 _refln_index_k 
 _refln_index_l 
 _refln_F_squared_calc 
 _refln_F_squared_meas 
 _refln_F_squared_sigma 
 _refln_observed_status 
   4   0   0   151473.70   148793.38   6075.11 o 
   6   0   0     1288.99     1404.40     41.59 o 
   8   0   0     1852.49     2217.98     44.17 o 
  10   0   0     3286.58     2963.25    110.46 o 
  12   0   0     2518.72     2156.56     52.33 o 
  14   0   0      842.22     1355.62     36.94 o 
  16   0   0    13865.31    14328.15    711.80 o 
  18   0   0     7200.61     7930.55    347.14 o 
  20   0   0     2752.97     2893.45    143.71 o 
  22   0   0     3490.04     3662.75    255.87 o 
  24   0   0      672.80      694.49     80.30 o 
  26   0   0      277.90      323.26     43.21 o 
  28   0   0     1983.85     1935.96    159.94 o 
  30   0   0     1784.81     1889.45    277.63 o 
   3   1   0     7798.23     8287.95    162.72 o 
   5   1   0       56.70      134.46     30.24 o 
   7   1   0    33062.26    36170.30    592.06 o 
   9   1   0     9129.63     8895.29    104.28 o 
  11   1   0    36065.13    36995.51    657.15 o 
  13   1   0    23261.81    22667.39    367.32 o 
  15   1   0       54.74       94.23     13.51 o 
  17   1   0     1305.91     1364.02     33.26 o 
  19   1   0     1000.52      927.56     43.57 o 
  21   1   0      387.41      450.49     30.96 o 
  23   1   0     1463.89     1565.04     46.21 o 
  25   1   0     3651.32     3571.12    176.53 o 
  27   1   0      122.09      149.65     27.21 o 
  29   1   0      335.39      351.37     30.14 o 
   0   2   0      367.47      467.79     10.84 o 
   2   2   0    18939.83    19878.99    327.88 o 
   4   2   0     7968.44     8852.87    237.78 o 
   6   2   0    33556.63    34423.54    518.62 o 
   8   2   0     4204.95     4270.03     86.61 o 
  10   2   0    14256.82    13231.84    274.99 o 
  12   2   0    29349.14    28759.17    778.51 o 
  14   2   0    13594.57    13992.54    384.44 o 
  16   2   0     6832.94     6427.12    120.36 o 
  18   2   0      964.25     1012.47     73.51 o 
  20   2   0     1830.64     1803.13     51.95 o 
  22   2   0      750.68      690.94     32.08 o 
  24   2   0     3488.44     3505.99    176.22 o 
  26   2   0     2550.67     2495.73    139.89 o 
  28   2   0      449.76      553.01     35.54 o 
  30   2   0       83.63       76.98     22.66 o 
   1   3   0    12069.46    13062.86    236.35 o 
   3   3   0     6924.84     6814.11    115.96 o 
   5   3   0    26925.22    29772.72    655.05 o 
   7   3   0        4.97       22.99      7.63 o 
   9   3   0    17609.21    20455.94    319.81 o 
  11   3   0       34.74       50.31     10.74 o 
  13   3   0        2.29       20.57     12.20 o 
  15   3   0      184.62      268.54     30.97 o 
  17   3   0       67.91       37.48     14.07 o 
  19   3   0     4196.90     3902.16    100.44 o 
  21   3   0        9.03       23.97     35.03 o 
  23   3   0      988.67      973.42     61.76 o 
  25   3   0     1435.74     1524.10     51.48 o 
  27   3   0     1133.72     1109.75     45.37 o 
  29   3   0       91.49      103.93     24.44 o 
   0   4   0    11625.08    12277.44    207.94 o 
   2   4   0     1151.61     1223.24     28.45 o 
   4   4   0    12924.11    13240.50    148.46 o 
   6   4   0    52707.55    56258.01   1006.70 o 
   8   4   0     2417.88     1980.20     46.85 o 
  10   4   0    19866.84    20266.31    303.26 o 
  12   4   0      960.74      856.15     20.43 o 
  14   4   0     4626.33     4113.13     87.19 o 
  16   4   0     2099.85     2036.03     44.76 o 
  18   4   0     2561.26     2470.98     59.40 o 
  20   4   0     1267.89     1202.84     35.59 o 
  22   4   0      638.94      529.41     33.12 o 
  24   4   0     2100.82     2109.92     71.53 o 
  26   4   0     1904.42     1750.74     45.27 o 
  28   4   0      161.20      141.47     29.78 o 
   1   5   0   146116.14   150107.09   4211.73 o 
   3   5   0    20963.80    20970.68    312.72 o 
   5   5   0      273.51      390.10     21.71 o 
   7   5   0     2027.85     1879.36     27.95 o 
   9   5   0     3228.63     2686.36    117.62 o 
  11   5   0     3012.90     2522.87     57.43 o 
  13   5   0     1305.51     1536.69     34.05 o 
  15   5   0     3960.12     3807.08     61.77 o 
  17   5   0    10167.29    10174.22    345.34 o 
  19   5   0     2075.79     2108.86     88.98 o 
  21   5   0       19.14       23.04     12.93 o 
  23   5   0        9.88        7.61     13.11 o 
  25   5   0       48.73       59.54     18.98 o 
  27   5   0      266.44      204.41     22.56 o 
   0   6   0   101697.09   104725.77   3266.47 o 
   2   6   0    57108.39    58524.79   1146.08 o 
   4   6   0     6220.48     6145.10     81.80 o 
   6   6   0        7.43      234.62     97.72 o 
   8   6   0     1154.13     1325.63     21.85 o 
  10   6   0     1287.10     1280.49     37.04 o 
  12   6   0     9695.95     9284.81    194.69 o 
  14   6   0     2029.49     2074.80     71.68 o 
  16   6   0      275.28      258.45     19.70 o 
  18   6   0     2406.24     2337.43    152.28 o 
  20   6   0      573.39      517.74     27.13 o 
  22   6   0       80.55       86.78     20.61 o 
  24   6   0      328.53      299.15     30.99 o 
  26   6   0       13.95       11.42     15.41 o 
   1   7   0     1557.23     1635.13     24.85 o 
   3   7   0     2065.12     2239.37     46.09 o 
   5   7   0     4310.88     3947.94     68.69 o 
   7   7   0     1136.94     1115.34     25.45 o 
   9   7   0     8950.33     8993.55    152.17 o 
  11   7   0    19488.23    18633.03    471.68 o 
  13   7   0    27867.98    26891.60    705.63 o 
  15   7   0    15963.17    15595.77    262.69 o 
  17   7   0      802.01      630.03     34.28 o 
  19   7   0     1511.53     1584.54     57.92 o 
  21   7   0      778.35      960.51     33.03 o 
  23   7   0     1387.70     1376.32     62.18 o 
  25   7   0     1797.56     1690.14    134.79 o 
   0   8   0      243.55      305.32     18.35 o 
   2   8   0     9113.43     9438.39    116.73 o 
   4   8   0     3143.61     3196.61     73.57 o 
   6   8   0      214.85      301.10     26.73 o 
   8   8   0     7617.95     7519.80    104.35 o 
  10   8   0     8896.99     8768.29    247.71 o 
  12   8   0    10041.71     9721.96    277.09 o 
  14   8   0     1234.06     1159.62     58.74 o 
  16   8   0       11.46       22.24     12.03 o 
  18   8   0     2622.02     2543.75     80.73 o 
  20   8   0     2748.02     2768.96    146.23 o 
  22   8   0      428.21      553.66     47.23 o 
  24   8   0      274.19      269.22     32.43 o 
   1   9   0    14893.48    15081.16    237.08 o 
   3   9   0    13001.30    13168.93    198.69 o 
   5   9   0    17995.34    17938.58    305.48 o 
   7   9   0     1742.35     1691.12     42.83 o 
   9   9   0       57.46       80.56     14.89 o 
  11   9   0      210.10      158.33     27.26 o 
  13   9   0       36.88       45.97     15.52 o 
  15   9   0       73.22       53.30     17.31 o 
  17   9   0      119.43      140.10     16.60 o 
  19   9   0     1283.35     1295.94     51.85 o 
  21   9   0      461.49      523.99     30.10 o 
   0  10   0     2892.39     3251.08    487.74 o 
   2  10   0     3908.16     3820.30     84.62 o 
   4  10   0      492.28      486.98     23.40 o 
   6  10   0     4265.42     4234.70    122.08 o 
   8  10   0      287.29      274.83     22.35 o 
  10  10   0        8.67       12.94     15.05 o 
  12  10   0      148.89      151.83     19.99 o 
  14  10   0       12.02        4.24     17.01 o 
  16  10   0     1587.66     1484.41     80.43 o 
  18  10   0      835.15      879.41     42.61 o 
  20  10   0       26.71       28.27     18.24 o 
   1  11   0    10149.28    10469.38    166.54 o 
   3  11   0     5580.42     5613.81     94.29 o 
   5  11   0     3053.90     3082.89     59.00 o 
   7  11   0     2299.31     2258.89     59.73 o 
   9  11   0      242.38      197.82     30.11 o 
  11  11   0        1.68       -5.33     18.90 o 
  13  11   0      546.60      512.86     34.05 o 
  15  11   0        6.46       23.33     19.30 o 
  17  11   0     1886.00     1963.58    115.29 o 
   0  12   0       98.66       90.62     23.76 o 
   2  12   0       26.17       45.10     16.19 o 
   4  12   0        1.12       -7.26     11.95 o 
   6  12   0       26.20       32.53     14.49 o 
   8  12   0       59.05       35.14     13.30 o 
  10  12   0      700.94      709.15     45.77 o 
  12  12   0     3862.77     3993.99    145.88 o 
  14  12   0     3162.55     3246.85    182.88 o 
   1  13   0       18.35      -13.47     19.59 o 
   3  13   0      288.43      269.52     22.18 o 
   5  13   0      118.22       84.63     20.29 o 
   7  13   0      894.39      946.72     39.61 o 
 -29   1   1     1977.58     1968.11     66.96 o 
 -27   1   1     1633.84     1846.11     82.75 o 
 -25   1   1     5145.12     5091.21    160.08 o 
 -23   1   1     2206.57     2316.40     66.54 o 
 -21   1   1      703.83      637.16     29.24 o 
 -19   1   1     2020.61     2108.78     96.38 o 
 -17   1   1     2295.46     2411.06     49.45 o 
 -15   1   1       33.76       39.10     13.29 o 
 -13   1   1    16744.43    17104.27    255.77 o 
 -11   1   1     6611.34     6043.52    104.76 o 
  -9   1   1     3190.01     3965.35     50.35 o 
  -7   1   1     3156.87     3246.81     47.01 o 
  -5   1   1     3191.38     3171.44     37.10 o 
  -3   1   1   123173.14   124271.88   3580.55 o 
   3   1   1   179709.52   117447.82  29596.03 o 
   5   1   1     1382.77     1636.20     19.40 o 
   7   1   1    15857.03    17029.43    302.11 o 
   9   1   1     5027.59     5178.34     57.32 o 
  11   1   1     4655.00     5281.49     92.84 o 
  13   1   1      230.10      333.10     23.61 o 
  15   1   1    22083.11    22227.34    463.23 o 
  17   1   1    28504.82    28422.12    522.38 o 
  19   1   1    17691.77    17025.91    478.67 o 
  21   1   1     1347.89     1358.48     52.11 o 
  23   1   1      148.79      140.67     18.09 o 
  25   1   1     1257.44     1289.22     41.79 o 
  27   1   1      558.81      654.70     34.92 o 
  29   1   1      553.66      533.88     43.29 o 
 -30   2   1      201.36      186.48     37.08 o 
 -28   2   1      162.63      140.44     25.07 o 
 -26   2   1     1225.83     1176.96     46.26 o 
 -24   2   1     2417.04     2599.55     69.55 o 
 -22   2   1     2277.30     2343.09    116.90 o 
 -20   2   1    17164.51    16505.57    581.12 o 
 -18   2   1    19622.75    19399.13    334.66 o 
 -16   2   1     2511.02     2318.46     68.83 o 
 -14   2   1    43314.93    45481.40    913.38 o 
 -12   2   1    44735.94    46842.39    923.45 o 
 -10   2   1     8681.34     9835.16    126.06 o 
  -8   2   1       18.22       92.67     20.32 o 
  -6   2   1     6703.59     6159.04     68.55 o 
  -4   2   1     6038.39     5518.97     56.12 o 
  -2   2   1      753.07     1049.20     30.10 o 
   0   2   1     6987.48     6669.50    103.14 o 
   2   2   1     3492.89     3463.29     74.71 o 
   4   2   1     1086.13     1263.40     14.50 o 
   6   2   1    10651.62    11015.85    159.66 o 
   8   2   1     6848.48     5957.02    211.44 o 
  10   2   1     8139.65     7426.71     97.32 o 
  12   2   1    49036.53    47809.59    939.39 o 
  14   2   1    13359.06    12600.32    179.64 o 
  16   2   1       73.70       34.97     12.65 o 
  18   2   1     2007.91     2007.80     45.21 o 
  20   2   1      943.60      885.30     43.77 o 
  22   2   1        1.85       -6.76     14.05 o 
  24   2   1       53.52       63.80     20.47 o 
  26   2   1       68.79       58.42     20.32 o 
  28   2   1     1685.54     1864.75     82.84 o 
  30   2   1      168.68      138.77     23.79 o 
 -29   3   1      205.12      176.99     29.94 o 
 -27   3   1     2144.09     2286.95     65.81 o 
 -25   3   1     4982.40     5031.28    192.98 o 
 -23   3   1     6782.39     7081.85    158.83 o 
 -21   3   1     5518.19     5388.52    122.86 o 
 -19   3   1    17290.49    17536.16    712.44 o 
 -17   3   1     1288.36     1354.90     35.78 o 
 -15   3   1    11758.06    11627.32    194.59 o 
 -13   3   1    52893.72    52153.98   1099.29 o 
 -11   3   1     9942.08     8953.35    130.03 o 
  -9   3   1    11508.01    11364.65    131.32 o 
  -7   3   1    25571.72    26346.48    398.47 o 
  -5   3   1     1220.15     1173.29     15.93 o 
  -3   3   1      615.08      922.82     44.72 o 
  -1   3   1    11887.86    11091.97    130.18 o 
   1   3   1     1826.07     1934.41     23.83 o 
   3   3   1    19768.69    19587.86    232.83 o 
   5   3   1     2279.06     2165.28     28.97 o 
   7   3   1     1495.65     1706.12     29.68 o 
   9   3   1    22491.34    24116.67    338.85 o 
  11   3   1    77896.93    81640.27   1758.98 o 
  13   3   1    86737.28    90999.75   2378.77 o 
  15   3   1     4147.70     4387.87     81.50 o 
  17   3   1        8.68        3.22     13.71 o 
  19   3   1        2.81       41.94     16.23 o 
  21   3   1       71.33       72.43     19.38 o 
  23   3   1      385.06      427.30     26.83 o 
  25   3   1        1.79       12.68     17.34 o 
  27   3   1      573.37      623.49     62.72 o 
  29   3   1      449.69      488.81     51.03 o 
 -28   4   1      465.45      479.16     29.38 o 
 -26   4   1      547.10      628.75     28.43 o 
 -24   4   1      353.59      372.36     22.86 o 
 -22   4   1      653.10      618.41     54.71 o 
 -20   4   1     1865.26     1715.83     35.26 o 
 -18   4   1     6805.95     6548.02    205.50 o 
 -16   4   1       18.34       18.41     15.32 o 
 -14   4   1    15438.64    14868.86    340.60 o 
 -12   4   1    31098.68    31539.96    570.11 o 
 -10   4   1    15887.75    15000.72    440.02 o 
  -8   4   1    15390.97    14765.82    301.38 o 
  -6   4   1     8109.70     7603.39     90.07 o 
  -4   4   1    28622.66    29257.01    471.06 o 
  -2   4   1   117766.30   120265.61   3304.95 o 
   0   4   1   105875.59   113753.63   2735.58 o 
   2   4   1   107747.88   100152.78   6607.95 o 
   4   4   1    23894.80    25849.03    356.12 o 
   6   4   1      444.56      324.32     17.61 o 
   8   4   1     1146.27     1159.42     26.61 o 
  10   4   1    15728.17    15800.59    231.27 o 
  12   4   1     6480.60     6663.62    185.30 o 
  14   4   1     3211.34     3063.10     48.15 o 
  16   4   1    13927.21    13296.35    405.04 o 
  18   4   1     5876.13     6232.77    223.73 o 
  20   4   1      920.39      837.81     35.84 o 
  22   4   1      267.96      320.49     18.06 o 
  24   4   1      535.67      601.51     25.07 o 
  26   4   1      751.62      727.04     30.20 o 
  28   4   1      938.11      916.89     34.66 o 
 -27   5   1      326.35      264.53     30.84 o 
 -25   5   1        1.40      -17.75     19.86 o 
 -23   5   1       53.23      105.34     17.65 o 
 -21   5   1      141.24      150.57     17.91 o 
 -19   5   1      843.40      729.71     27.80 o 
 -17   5   1      330.37      249.81     16.30 o 
 -15   5   1     1638.04     1499.42     51.69 o 
 -13   5   1     1282.86     1440.17     28.63 o 
 -11   5   1    17321.92    16352.09    331.28 o 
  -9   5   1    11680.32    12068.61    209.51 o 
  -7   5   1     2521.79     2461.77     25.38 o 
  -5   5   1       48.49      123.19     11.83 o 
  -3   5   1    17882.83    17574.11    243.37 o 
  -1   5   1    82715.95    86674.16   1901.08 o 
   1   5   1    66496.37    68181.59   1358.52 o 
   3   5   1    57411.52    61410.19   1316.42 o 
   5   5   1      317.82      260.75     10.47 o 
   7   5   1     4673.46     5843.65     64.39 o 
   9   5   1      186.79      190.97     14.34 o 
  11   5   1     1105.63     1136.98     33.46 o 
  13   5   1     5186.01     4956.67    131.13 o 
  15   5   1     3639.75     3377.79     99.03 o 
  17   5   1     6254.57     6216.03    252.62 o 
  19   5   1      706.59      706.00     42.35 o 
  21   5   1     1498.47     1478.71     49.71 o 
  23   5   1      167.64      138.53     22.55 o 
  25   5   1        1.55       21.41     14.48 o 
  27   5   1        2.69        5.96     15.13 o 
 -26   6   1     2424.94     2402.73    177.40 o 
 -24   6   1     5841.62     5787.92    224.26 o 
 -22   6   1     4142.09     4013.34    249.39 o 
 -20   6   1       69.42       75.80     20.99 o 
 -18   6   1     2697.14     2783.99     83.83 o 
 -16   6   1      137.10      119.45     15.99 o 
 -14   6   1       13.58       18.21     10.47 o 
 -12   6   1      594.93      478.37     17.34 o 
 -10   6   1        6.25       60.60     11.41 o 
  -8   6   1     3628.77     3816.93     45.24 o 
  -6   6   1      608.76      414.12     13.44 o 
  -4   6   1      652.93      708.79     24.16 o 
  -2   6   1     3287.91     2986.40     38.82 o 
   0   6   1     5351.85     5653.24     62.89 o 
   2   6   1     5465.52     5597.00     70.97 o 
   4   6   1    13255.84    13273.04    228.21 o 
   6   6   1    25429.52    26638.30    401.03 o 
   8   6   1    11172.68    10062.58    127.60 o 
  10   6   1     2812.11     2789.02     62.56 o 
  12   6   1     1875.49     1686.43     35.44 o 
  14   6   1     8435.03     8771.13    299.66 o 
  16   6   1    15018.31    14559.92    475.89 o 
  18   6   1    15922.70    15727.78    492.80 o 
  20   6   1     1359.10     1282.52     53.08 o 
  22   6   1      157.90      147.30     18.13 o 
  24   6   1      124.23       82.37     16.97 o 
  26   6   1      225.59      222.20     22.44 o 
 -25   7   1      435.87      395.12     26.54 o 
 -23   7   1      396.04      365.28     35.24 o 
 -21   7   1       27.73       20.00     30.07 o 
 -19   7   1     1335.30     1321.79     34.98 o 
 -17   7   1       27.53       27.21     14.86 o 
 -15   7   1     1588.84     1454.14     40.19 o 
 -13   7   1     5003.31     4812.97    129.67 o 
 -11   7   1      962.60      900.31     45.32 o 
  -9   7   1      640.03      640.46     27.53 o 
  -7   7   1     2134.73     2192.71     58.33 o 
  -5   7   1       53.22       41.91     13.10 o 
  -3   7   1     4269.51     4160.69     77.29 o 
  -1   7   1     1484.64     1420.32     28.55 o 
   1   7   1      237.37      242.63     11.63 o 
   3   7   1      178.74      234.40     13.54 o 
   5   7   1     1374.21     1425.58     27.72 o 
   7   7   1     9991.92     9236.35    205.77 o 
   9   7   1      693.42      750.93     17.29 o 
  11   7   1     1189.04     1217.56     73.87 o 
  13   7   1     1488.48     1476.62     56.06 o 
  15   7   1      328.01      363.99     19.52 o 
  17   7   1     2776.08     2552.28    111.89 o 
  19   7   1      761.19      883.98     41.56 o 
  21   7   1       63.85       33.14     14.13 o 
  23   7   1        1.90        5.24     14.08 o 
  25   7   1       50.73       32.97     16.38 o 
 -24   8   1     1813.30     1831.96    132.76 o 
 -22   8   1     2816.95     2823.69    135.57 o 
 -20   8   1     2721.24     2664.56     70.03 o 
 -18   8   1     2772.33     2819.79     55.72 o 
 -16   8   1       71.78       81.79     12.90 o 
 -14   8   1     4398.79     4462.50    140.11 o 
 -12   8   1     7596.43     7208.08    240.97 o 
 -10   8   1      229.46      192.81     23.12 o 
  -8   8   1      217.37      157.35     12.49 o 
  -6   8   1      728.05      665.63     24.02 o 
  -4   8   1     1043.80     1087.60     23.39 o 
  -2   8   1      116.63       93.86     11.28 o 
   0   8   1       58.08       64.69     13.28 o 
   2   8   1     4789.03     4688.12     92.95 o 
   4   8   1     6723.64     6739.95    154.31 o 
   6   8   1      335.07      333.87     17.07 o 
   8   8   1     1036.36      989.84     33.57 o 
  10   8   1     9352.33     8896.40    327.22 o 
  12   8   1    13155.48    13146.17    353.54 o 
  14   8   1     7027.91     6783.47    236.37 o 
  16   8   1      578.07      563.57     23.65 o 
  18   8   1      884.98      924.76     36.17 o 
  20   8   1      405.54      427.56     31.51 o 
  22   8   1       31.08       34.97     13.01 o 
  24   8   1      341.91      433.39     28.02 o 
 -21   9   1      751.87      806.98     42.80 o 
 -19   9   1     2077.58     2089.73     70.27 o 
 -17   9   1      618.56      690.90     23.42 o 
 -15   9   1      365.11      257.98     62.15 o 
 -13   9   1     1323.64     1295.95     45.87 o 
 -11   9   1     7831.41     7498.58    277.86 o 
  -9   9   1     9476.59     9427.98    143.70 o 
  -7   9   1    10133.68    10024.73    183.79 o 
  -5   9   1     5177.10     5735.20    191.85 o 
  -3   9   1     2715.55     2901.31    239.06 o 
  -1   9   1    25830.49    26265.08    470.22 o 
   1   9   1    15345.94    15132.02    226.13 o 
   3   9   1        1.59       58.67     23.52 o 
   5   9   1       57.67       97.00     22.46 o 
   7   9   1     2812.91     2784.86     68.22 o 
   9   9   1    12294.56    12038.62    315.20 o 
  11   9   1     6490.74     6422.04    251.00 o 
  13   9   1      849.21      819.47     23.62 o 
  15   9   1      244.36      213.06     16.77 o 
  17   9   1     1561.19     1543.44     57.00 o 
  19   9   1       93.07       83.15     14.49 o 
  21   9   1        6.47        7.07     13.45 o 
 -20  10   1        7.86        7.86     19.39 o 
 -18  10   1       13.27        9.15     20.68 o 
 -16  10   1       88.57       89.16     19.93 o 
 -14  10   1      442.02      504.74     30.35 o 
 -12  10   1     2126.45     2246.42     58.23 o 
 -10  10   1     4289.49     4406.35    190.91 o 
  -8  10   1     1844.87     1728.62    163.63 o 
  -6  10   1      478.35      488.46     30.09 o 
  -4  10   1     8560.84     8516.79    129.91 o 
  -2  10   1    33220.52    33836.30    640.98 o 
   0  10   1    36493.52    36951.11    657.13 o 
   2  10   1    26812.66    27611.45    511.73 o 
   4  10   1     2991.18     3061.88     56.39 o 
   6  10   1      101.10       62.15     22.55 o 
   8  10   1        0.11       -7.69     11.26 o 
  10  10   1        1.61        1.26      9.95 o 
  12  10   1      707.23      734.19     61.40 o 
  14  10   1     1318.60     1357.76     77.47 o 
  16  10   1     2046.01     2124.71    101.46 o 
  18  10   1      477.80      459.24     22.15 o 
  20  10   1      381.16      358.15     72.51 o 
 -17  11   1      616.15      612.95     43.10 o 
 -15  11   1      768.19      686.48     37.02 o 
 -13  11   1      327.40      281.67     44.07 o 
 -11  11   1     1465.58     1603.90     54.80 o 
  -9  11   1     2092.85     2185.72     42.20 o 
  -7  11   1     1679.13     1610.18     40.23 o 
  -5  11   1      171.65      243.40     19.66 o 
  -3  11   1      821.05      837.70     69.25 o 
  -1  11   1      131.59      104.47     21.44 o 
   1  11   1     2463.69     2478.34     54.39 o 
   3  11   1      855.08      833.30     34.21 o 
   5  11   1      179.12      149.47     16.94 o 
   7  11   1     1075.01     1168.84     36.14 o 
   9  11   1      678.13      651.25     31.11 o 
  11  11   1       27.48        7.25     17.38 o 
  13  11   1      144.68      115.58     22.27 o 
  15  11   1     1171.35     1191.50     71.19 o 
  17  11   1     1022.71      938.43     56.37 o 
 -14  12   1        0.16       20.18     18.73 o 
 -12  12   1       60.64       62.20     21.34 o 
 -10  12   1     2113.22     2121.11     56.41 o 
  -8  12   1     1704.29     1720.83     68.12 o 
  -6  12   1      163.09      176.25     20.10 o 
  -4  12   1       13.58        5.57     12.90 o 
  -2  12   1      215.55      231.64     24.69 o 
   0  12   1        3.46        2.28     14.91 o 
   2  12   1       59.09       41.20     14.20 o 
   4  12   1      166.78      201.97     19.39 o 
   6  12   1     1605.00     1538.53     44.52 o 
   8  12   1     5055.42     5120.68    103.48 o 
  10  12   1      767.81      819.86     63.89 o 
  12  12   1      386.52      320.75     32.93 o 
  14  12   1     2668.00     2633.67    121.16 o 
  -7  13   1        2.23      -19.26     19.26 o 
  -5  13   1     1029.20     1034.47     33.91 o 
  -3  13   1      926.64     1074.51     45.36 o 
  -1  13   1       15.60       34.90     19.93 o 
   1  13   1     1190.01     1265.16     45.77 o 
   3  13   1     2512.57     2685.44     66.90 o 
   5  13   1      753.16      757.86     31.93 o 
   7  13   1       29.06       20.51     18.17 o 
 -30   0   2     2766.69     2998.47    200.87 o 
 -28   0   2     2013.93     1967.93    137.71 o 
 -26   0   2        7.99       81.76     56.19 o 
 -24   0   2     1097.03     1125.95    111.85 o 
 -22   0   2       94.00      101.84     26.89 o 
 -20   0   2       22.12       35.59     22.37 o 
 -18   0   2      125.57      106.39     29.53 o 
 -16   0   2     8306.66     7699.96    289.82 o 
 -14   0   2     4875.88     5215.31    142.11 o 
 -12   0   2    47390.00    47891.63   2509.12 o 
 -10   0   2    80958.70    87201.05   3013.40 o 
  -8   0   2   131682.56   129279.00   5211.48 o 
  -6   0   2    27972.91    30376.94    668.31 o 
  -4   0   2    15447.77    16026.06    858.29 o 
   4   0   2    19179.26    21865.41   1091.96 o 
   6   0   2     5636.88     6864.98    103.63 o 
   8   0   2    47916.47    49359.78   1276.60 o 
  10   0   2     2465.47     2584.20    156.26 o 
  12   0   2     5911.03     5352.85    401.36 o 
  14   0   2    28297.72    26550.49    634.00 o 
  16   0   2    33845.41    32510.63   1563.80 o 
  18   0   2    20723.98    19835.40    523.31 o 
  20   0   2     1572.44     1439.96    176.39 o 
  22   0   2     3780.83     3589.85    187.44 o 
  24   0   2      707.14      621.66     78.70 o 
  26   0   2     1502.01     1417.90     76.68 o 
  28   0   2      893.65      898.57     95.75 o 
  30   0   2       74.75       72.61     62.23 o 
 -29   1   2        6.02       12.99     20.19 o 
 -27   1   2     2224.22     2265.94     65.52 o 
 -25   1   2     1891.92     1953.03     77.96 o 
 -23   1   2     5502.65     5358.02    178.31 o 
 -21   1   2    11602.71    11829.79    281.15 o 
 -19   1   2     4242.13     3966.61     73.36 o 
 -17   1   2      231.07      245.29     22.20 o 
 -15   1   2     7109.68     7274.29    115.23 o 
 -13   1   2    18999.04    19207.06    594.62 o 
 -11   1   2     5334.96     5804.50     78.91 o 
  -9   1   2    32763.68    34920.46    601.82 o 
  -7   1   2    40947.25    43754.81    792.02 o 
  -5   1   2    40575.55    44368.96    822.93 o 
  -3   1   2    87186.38    92075.48   2722.60 o 
  -1   1   2   144682.06   146314.55   4615.50 o 
   1   1   2     8492.90     8318.13    101.90 o 
   3   1   2       79.97       41.91      6.60 o 
   5   1   2     6383.06     7383.70    284.30 o 
   7   1   2       81.95      138.57     10.48 o 
   9   1   2    19115.38    21369.23    348.66 o 
  11   1   2     5144.75     5327.27     85.31 o 
  13   1   2     5456.83     5241.42    210.77 o 
  15   1   2     1362.23     1440.91     63.11 o 
  17   1   2      645.00      581.02     28.27 o 
  19   1   2     3148.32     3087.20     60.15 o 
  21   1   2     1404.67     1415.62     66.80 o 
  23   1   2      692.93      696.53     36.43 o 
  25   1   2      161.63      153.19     20.36 o 
  27   1   2     1521.20     1690.71     60.03 o 
  29   1   2     2407.59     2289.54     75.11 o 
 -30   2   2        2.05       11.82     23.82 o 
 -28   2   2     2347.37     2407.41     95.60 o 
 -26   2   2     7779.64     8144.39    238.49 o 
 -24   2   2     5267.64     5260.35    228.02 o 
 -22   2   2    15521.50    16244.84    462.22 o 
 -20   2   2     6141.33     5991.77    132.99 o 
 -18   2   2     3865.05     3868.70    101.27 o 
 -16   2   2     1664.08     1861.54     42.85 o 
 -14   2   2     1298.13     1294.20     33.92 o 
 -12   2   2       36.61       63.06     15.95 o 
 -10   2   2       18.77        6.20      8.23 o 
  -8   2   2     6244.27     6310.43     75.39 o 
  -6   2   2     1202.94     1118.29     58.38 o 
  -4   2   2      770.09      975.06     22.14 o 
  -2   2   2    49801.61    55099.01   1754.81 o 
   0   2   2     7934.45     7861.79    144.79 o 
   2   2   2    15148.85    16068.58    161.02 o 
   4   2   2    12607.15    13727.81    225.48 o 
   6   2   2     6733.94     6507.50     61.90 o 
   8   2   2      363.20      422.08     16.64 o 
  10   2   2    31359.43    30645.24    529.32 o 
  12   2   2    14486.22    13565.32    330.27 o 
  14   2   2    14104.45    13608.96    270.80 o 
  16   2   2    14374.39    15120.79    354.76 o 
  18   2   2     1194.71     1141.82     34.57 o 
  20   2   2     6549.84     6390.79    109.82 o 
  22   2   2      287.48      328.55     23.79 o 
  24   2   2      527.09      484.90     25.20 o 
  26   2   2      268.03      307.04     26.51 o 
  28   2   2     1649.29     1509.96     80.39 o 
 -29   3   2      518.35      568.67     40.51 o 
 -27   3   2      844.86      887.09     59.40 o 
 -25   3   2     1018.65      977.92     67.29 o 
 -23   3   2     2034.24     1972.30     57.27 o 
 -21   3   2      916.80      926.23     38.55 o 
 -19   3   2       46.71       70.97     22.46 o 
 -17   3   2       22.09       33.74     14.14 o 
 -15   3   2     1869.46     1887.55     49.04 o 
 -13   3   2     1259.02     1144.74     31.10 o 
 -11   3   2     4206.95     3608.57     51.32 o 
  -9   3   2     8179.38     8669.20    103.47 o 
  -7   3   2     9590.46    10009.02    118.75 o 
  -5   3   2      438.06      545.57     12.30 o 
  -3   3   2     7674.21     7886.54    135.22 o 
  -1   3   2    10358.40    10493.61    146.24 o 
   1   3   2      377.31      489.67     10.37 o 
   3   3   2    15159.25    16554.21    242.61 o 
   5   3   2    19231.89    19706.61    297.81 o 
   7   3   2      270.05      257.04     11.19 o 
   9   3   2      575.05      439.82     12.34 o 
  11   3   2      251.46      195.11     13.73 o 
  13   3   2      946.78      905.65     40.33 o 
  15   3   2        7.62       29.50     11.86 o 
  17   3   2    24674.39    24701.67    540.78 o 
  19   3   2     2548.77     2742.92    118.16 o 
  21   3   2      428.90      506.96     33.08 o 
  23   3   2      125.76      105.21     18.53 o 
  25   3   2      367.28      398.82     30.13 o 
  27   3   2      219.44      172.14     22.89 o 
  29   3   2       32.71        2.43     18.79 o 
 -28   4   2     1948.04     2013.45     59.55 o 
 -26   4   2     4732.11     4949.03    139.97 o 
 -24   4   2     4070.61     4262.75    181.09 o 
 -22   4   2     3567.96     3508.30    100.74 o 
 -20   4   2     2562.28     2615.31     59.97 o 
 -18   4   2     3223.13     3249.88    234.45 o 
 -16   4   2      298.81      258.50     14.59 o 
 -14   4   2     4195.97     4099.21     60.02 o 
 -12   4   2     4493.39     4436.84     82.95 o 
 -10   4   2     7777.54     7560.64    141.62 o 
  -8   4   2      576.02      597.08     19.73 o 
  -6   4   2    21371.02    21554.99    313.50 o 
  -4   4   2     2095.08     2413.87     33.04 o 
  -2   4   2    17554.84    18232.13    536.01 o 
   0   4   2     6347.65     5646.82     63.89 o 
   2   4   2    32747.28    33256.28    450.93 o 
   4   4   2    24281.75    25383.23    343.02 o 
   6   4   2     2571.95     2135.83     28.95 o 
   8   4   2     8185.23     7558.80    159.03 o 
  10   4   2    22145.95    23548.12    563.28 o 
  12   4   2    10387.28    10660.12    146.56 o 
  14   4   2      898.27      788.67     23.77 o 
  16   4   2     2412.77     2285.92     42.12 o 
  18   4   2    12634.03    13068.03    298.27 o 
  20   4   2     3623.77     3654.55     64.46 o 
  22   4   2      195.44      250.87     22.41 o 
  24   4   2      449.75      515.40     22.25 o 
  26   4   2      154.25      139.05     19.01 o 
  28   4   2      931.80      955.81     39.51 o 
 -27   5   2      465.45      441.10     25.11 o 
 -25   5   2      207.89      270.79     19.95 o 
 -23   5   2      276.33      260.71     19.64 o 
 -21   5   2       74.76       59.46     16.65 o 
 -19   5   2     1300.28     1370.63     49.12 o 
 -17   5   2      414.89      406.01     30.24 o 
 -15   5   2     6679.87     6706.65    187.13 o 
 -13   5   2    17738.14    17802.74    289.13 o 
 -11   5   2    14136.30    14768.37    241.38 o 
  -9   5   2    32163.63    31313.51    593.95 o 
  -7   5   2    47036.57    49612.48    890.52 o 
  -5   5   2     3498.50     4361.46     61.48 o 
  -3   5   2    20275.53    20110.70    291.89 o 
  -1   5   2   101404.48   108401.45   2387.58 o 
   1   5   2    54349.75    57870.18   1087.89 o 
   3   5   2     3538.00     2946.76     38.60 o 
   5   5   2      795.54      949.39     21.18 o 
   7   5   2      523.55      426.07     12.32 o 
   9   5   2     1190.97     1182.99     20.85 o 
  11   5   2     2223.26     2224.65     73.13 o 
  13   5   2     8181.59     7664.05    132.28 o 
  15   5   2    30457.45    30696.95    657.75 o 
  17   5   2     4265.54     4252.94    166.54 o 
  19   5   2     1044.45     1136.14     30.91 o 
  21   5   2      162.84      170.75     21.18 o 
  23   5   2      908.34      899.33     47.29 o 
  25   5   2       33.01       33.39     16.15 o 
  27   5   2      770.45      824.96     58.93 o 
 -26   6   2       45.36       58.02     18.41 o 
 -24   6   2       92.37       75.93     17.64 o 
 -22   6   2      682.78      777.98     56.47 o 
 -20   6   2     3372.28     3349.74     85.34 o 
 -18   6   2      144.16      181.18     14.31 o 
 -16   6   2     2787.15     2763.14     95.86 o 
 -14   6   2    11282.43    11088.12    200.54 o 
 -12   6   2     5996.83     5799.19    124.14 o 
 -10   6   2     9021.72     9318.12    265.11 o 
  -8   6   2    21564.55    22676.72    388.95 o 
  -6   6   2     3524.35     2945.57     51.49 o 
  -4   6   2    14452.05    15056.04    303.79 o 
  -2   6   2    30589.35    29855.95    457.34 o 
   0   6   2    41108.81    41210.72    698.68 o 
   2   6   2     4439.81     4714.95     61.53 o 
   4   6   2     8266.69     7765.42    108.93 o 
   6   6   2     3056.09     3155.20     42.62 o 
   8   6   2       11.43       25.75      8.92 o 
  10   6   2     1440.30     1198.68     43.14 o 
  12   6   2      434.17      470.40     15.42 o 
  14   6   2     5411.36     5155.48    152.80 o 
  16   6   2     5928.52     5881.54    209.03 o 
  18   6   2     2826.39     2764.36    111.35 o 
  20   6   2      170.97      143.22     26.45 o 
  22   6   2      416.78      450.37     57.72 o 
  24   6   2      130.71      108.35     19.75 o 
  26   6   2      406.98      406.46     43.73 o 
 -25   7   2     4360.39     4418.19    211.07 o 
 -23   7   2     6539.82     6669.45    322.32 o 
 -21   7   2    15117.49    15258.03    401.63 o 
 -19   7   2     8061.28     7897.99    200.30 o 
 -17   7   2      773.57      746.36     36.67 o 
 -15   7   2     1985.45     1932.62     68.91 o 
 -13   7   2     3690.51     3663.27     93.17 o 
 -11   7   2     3617.41     3706.52     53.68 o 
  -9   7   2     1178.36     1004.03     29.43 o 
  -7   7   2     1132.02     1201.39     28.58 o 
  -5   7   2      591.69      526.45     24.00 o 
  -3   7   2     4689.14     4162.79     53.19 o 
  -1   7   2      477.58      597.48     15.65 o 
   1   7   2      889.56      842.51     20.32 o 
   3   7   2       21.48       20.29      9.24 o 
   5   7   2      130.10      234.25     18.08 o 
   7   7   2     2262.11     2269.99     53.99 o 
   9   7   2     4212.58     4108.81    102.99 o 
  11   7   2    11457.74    10844.45    326.41 o 
  13   7   2     6368.25     5999.08    164.45 o 
  15   7   2     6291.87     6365.67    146.71 o 
  17   7   2      186.28      204.75     24.56 o 
  19   7   2      942.52      771.20     48.01 o 
  21   7   2      663.69      661.91     34.43 o 
  23   7   2      202.50      189.18     27.58 o 
  25   7   2      522.75      592.02     34.09 o 
 -24   8   2      381.28      472.31     48.94 o 
 -22   8   2     3657.82     3582.89    216.73 o 
 -20   8   2     5217.55     5372.41    115.42 o 
 -18   8   2     1247.83     1237.81     55.50 o 
 -16   8   2       22.42       32.91     16.72 o 
 -14   8   2     6426.75     6310.84    192.07 o 
 -12   8   2     7558.73     7268.61    137.20 o 
 -10   8   2     7565.07     7764.87    232.23 o 
  -8   8   2     1933.68     1963.80     32.02 o 
  -6   8   2       58.80       56.06     12.92 o 
  -4   8   2      396.69      445.90     21.85 o 
  -2   8   2     1337.35     1274.68     56.52 o 
   0   8   2      353.80      307.20     13.09 o 
   2   8   2     5563.29     5410.09     76.50 o 
   4   8   2     2098.65     2323.45     45.34 o 
   6   8   2       25.36       56.09     14.91 o 
   8   8   2      264.37      247.11     27.30 o 
  10   8   2     7943.79     7719.12    196.68 o 
  12   8   2     5435.89     5466.99    226.68 o 
  14   8   2     1984.76     1931.70     99.51 o 
  16   8   2      283.25      269.94     19.30 o 
  18   8   2     1834.29     1835.33     42.93 o 
  20   8   2       85.20       98.49     15.61 o 
  22   8   2      563.21      540.43     25.76 o 
  24   8   2     1862.95     1921.89     63.27 o 
 -21   9   2        2.16       14.73     23.60 o 
 -19   9   2      123.24      120.95     24.82 o 
 -17   9   2       21.37        2.96     11.61 o 
 -15   9   2      495.09      459.73     27.87 o 
 -13   9   2     7596.24     7123.31    223.74 o 
 -11   9   2    12755.81    12733.39    455.17 o 
  -9   9   2     6342.10     6409.06    159.85 o 
  -7   9   2        5.71       12.57      9.66 o 
  -5   9   2      801.57      771.92     32.05 o 
  -3   9   2        8.79        2.86     20.13 o 
  -1   9   2     1429.23     1814.05    249.01 o 
   1   9   2     2561.34     2287.18     41.07 o 
   3   9   2     5144.91     5287.29     79.32 o 
   5   9   2     3153.98     2973.02     54.13 o 
   7   9   2      266.83      253.19     20.10 o 
   9   9   2      249.82      220.52     15.34 o 
  11   9   2      781.45      888.86     57.89 o 
  13   9   2      776.70      773.66     46.36 o 
  15   9   2     1187.96     1183.67     75.96 o 
  17   9   2     7791.50     7751.20    281.69 o 
  19   9   2     5627.52     5601.25    184.84 o 
  21   9   2      538.25      552.12     66.59 o 
 -20  10   2      158.93      104.68     29.94 o 
 -18  10   2     1015.91     1122.83     74.95 o 
 -16  10   2       57.39       63.65     22.29 o 
 -14  10   2       95.47      128.74     21.43 o 
 -12  10   2      283.41      251.63     28.75 o 
 -10  10   2       55.20       66.72     20.49 o 
  -8  10   2     1962.85     1878.34     48.90 o 
  -6  10   2     2073.14     1989.71     42.79 o 
  -4  10   2     1274.14     1133.67     33.99 o 
  -2  10   2     1563.45     1645.61     39.23 o 
   0  10   2     1154.42     1244.74     38.75 o 
   2  10   2      118.31      138.15     27.02 o 
   4  10   2     1050.84     1102.43     28.85 o 
   6  10   2      175.12      290.88     37.90 o 
   8  10   2      114.77      103.90     21.76 o 
  10  10   2     1670.97     1571.32     43.58 o 
  12  10   2      665.11      654.54     28.30 o 
  14  10   2     1180.64     1221.06     56.04 o 
  16  10   2     1056.13     1063.25     39.44 o 
  18  10   2       22.14       60.04     34.54 o 
  20  10   2       10.11       -0.14     12.20 o 
 -17  11   2      324.15      323.92     32.32 o 
 -15  11   2     3508.06     3653.51    176.49 o 
 -13  11   2     3116.57     3196.53    119.07 o 
 -11  11   2     2196.87     2317.08     74.70 o 
  -9  11   2     3203.76     3279.01     58.98 o 
  -7  11   2     2250.57     2238.10     44.10 o 
  -5  11   2        6.26       15.82     10.88 o 
  -3  11   2     1292.23     1334.19     41.23 o 
  -1  11   2     2999.62     2912.31     58.03 o 
   1  11   2      967.14      980.91     32.59 o 
   3  11   2       36.49       23.56     13.11 o 
   5  11   2     1216.73     1298.03     33.99 o 
   7  11   2      376.07      378.22     55.65 o 
   9  11   2       84.60       83.75     14.50 o 
  11  11   2       47.81       28.96     17.46 o 
  13  11   2      588.46      599.28     49.02 o 
  15  11   2     4333.72     4113.67    213.19 o 
  17  11   2     3938.26     4085.76    205.00 o 
 -12  12   2      797.33      846.92     41.60 o 
 -10  12   2       44.28       52.79     18.86 o 
  -8  12   2        6.79        7.80     13.86 o 
  -6  12   2      446.80      523.07     26.63 o 
  -4  12   2      554.79      541.38     22.94 o 
  -2  12   2        5.99       32.49     18.46 o 
   0  12   2       16.03       60.89     16.39 o 
   2  12   2        3.89       14.11     18.44 o 
   4  12   2      491.00      450.31     27.35 o 
   6  12   2      660.11      633.29     28.47 o 
   8  12   2       32.35       28.39     14.06 o 
  10  12   2     1000.37     1010.73     60.16 o 
  12  12   2     3405.48     3276.24    204.06 o 
  -7  13   2       52.97       37.54     20.26 o 
  -5  13   2      573.90      565.31     32.53 o 
  -3  13   2      379.42      391.49     30.91 o 
  -1  13   2        7.94       13.34     15.57 o 
   1  13   2      140.24       86.47     18.72 o 
   3  13   2       78.54      145.12     21.43 o 
   5  13   2      107.17      116.85     20.67 o 
   7  13   2      245.14      174.66     21.84 o 
 -29   1   3      519.17      518.87     44.20 o 
 -27   1   3     2251.62     2390.38     73.45 o 
 -25   1   3     5025.95     4970.88    240.39 o 
 -23   1   3      620.37      690.22     36.07 o 
 -21   1   3      780.52      792.64     33.97 o 
 -19   1   3     1309.80     1321.66     46.55 o 
 -17   1   3     1444.59     1315.90     36.93 o 
 -15   1   3    37930.19    37261.23    917.67 o 
 -13   1   3    33559.50    33820.22    610.20 o 
 -11   1   3    48351.07    46989.82   1082.77 o 
  -9   1   3    68748.62    72531.82   1650.83 o 
  -7   1   3    59381.74    61917.97   1282.67 o 
  -5   1   3     2086.84     2074.35     51.34 o 
  -3   1   3     4509.59     4591.39    132.94 o 
  -1   1   3    41049.60    45725.82    757.24 o 
   1   1   3      113.96      164.02      3.96 o 
   3   1   3      197.48      167.33      9.75 o 
   5   1   3     5671.22     5760.74    190.35 o 
   7   1   3    12706.08    12223.40    373.54 o 
   9   1   3     3894.79     3580.81     84.00 o 
  11   1   3     1943.95     2527.93     34.43 o 
  13   1   3    25489.85    25146.07    497.59 o 
  15   1   3    34576.42    35143.67    633.84 o 
  17   1   3    23299.86    23114.80    787.03 o 
  19   1   3    10594.13    10783.06    361.06 o 
  21   1   3     3838.13     4136.81    210.83 o 
  23   1   3        7.35       18.77     17.29 o 
  25   1   3      124.48      119.45     17.44 o 
  27   1   3      710.81      747.78     55.31 o 
  29   1   3      376.68      454.14     32.10 o 
 -28   2   3      242.36      280.19     33.34 o 
 -26   2   3      500.25      517.86     35.19 o 
 -24   2   3     1353.09     1471.28     51.82 o 
 -22   2   3     7880.23     7508.18    243.98 o 
 -20   2   3    26536.49    27397.66    983.26 o 
 -18   2   3     3093.61     3027.31    118.20 o 
 -16   2   3     4729.08     4540.49    141.76 o 
 -14   2   3     6021.89     5635.46    116.42 o 
 -12   2   3      421.61      299.46     16.81 o 
 -10   2   3     7445.86     9324.86    217.00 o 
  -8   2   3     1134.54     1046.94     20.12 o 
  -6   2   3     3838.24     3794.69     84.35 o 
  -4   2   3   109063.86   119681.01   3744.10 o 
  -2   2   3      134.71      295.32     13.16 o 
   0   2   3    52049.10    56765.43   1289.10 o 
   2   2   3    22297.98    23371.80    361.86 o 
   4   2   3    53003.16    59342.57   1047.29 o 
   6   2   3      548.73      580.70     28.63 o 
   8   2   3      998.03      825.48     22.18 o 
  10   2   3    15222.13    15598.63    214.80 o 
  12   2   3     4602.18     4792.04     56.55 o 
  14   2   3       43.39       92.60     14.59 o 
  16   2   3     6472.02     6121.10    230.51 o 
  18   2   3      453.17      379.95     20.19 o 
  20   2   3       21.38       45.55     14.73 o 
  22   2   3      341.71      443.55     20.40 o 
  24   2   3     2407.51     2510.36    100.84 o 
  26   2   3     7732.67     7862.16    364.86 o 
  28   2   3     2595.11     2589.27    102.05 o 
 -29   3   3      183.83      174.34     31.12 o 
 -27   3   3     1117.61     1177.93     50.00 o 
 -25   3   3     5857.88     5966.63    134.75 o 
 -23   3   3    11193.38    11882.24    307.83 o 
 -21   3   3    23020.24    22404.28    457.03 o 
 -19   3   3    28053.34    27493.21    844.29 o 
 -17   3   3      168.89      240.95     40.52 o 
 -15   3   3     2658.83     2674.56     70.54 o 
 -13   3   3     1506.33     1779.09     87.04 o 
 -11   3   3      315.36      257.14     16.31 o 
  -9   3   3      178.02      413.30     28.86 o 
  -7   3   3     2388.61     2624.63     27.67 o 
  -5   3   3    41701.76    41379.12   1286.08 o 
  -3   3   3      130.98      133.99      5.07 o 
  -1   3   3     3340.29     3715.65     78.32 o 
   1   3   3        5.05       40.11      9.01 o 
   3   3   3      621.48      628.49     14.90 o 
   5   3   3    36397.48    37185.52    523.24 o 
   7   3   3      187.60      355.87     11.75 o 
   9   3   3    10227.67     9517.31    166.66 o 
  11   3   3    17602.16    18134.00    301.59 o 
  13   3   3     5948.13     5995.11    190.95 o 
  15   3   3     1551.92     1618.00     49.71 o 
  17   3   3      354.08      325.20     20.59 o 
  19   3   3      658.33      615.91     38.51 o 
  21   3   3      274.07      302.60     22.94 o 
  23   3   3     3321.29     3272.40    124.84 o 
  25   3   3     6146.85     6193.51    204.82 o 
  27   3   3     8872.25     8982.98    257.13 o 
  29   3   3     1733.82     1723.13     57.49 o 
 -28   4   3      500.67      553.89     28.63 o 
 -26   4   3      405.25      394.78     32.92 o 
 -24   4   3      357.57      345.72     29.60 o 
 -22   4   3     2797.20     2971.23     78.91 o 
 -20   4   3     6880.65     7011.57    184.32 o 
 -18   4   3     4593.62     4421.43     90.70 o 
 -16   4   3     2136.57     2126.96     54.75 o 
 -14   4   3    15398.50    15348.12    226.63 o 
 -12   4   3    27125.80    26386.91    450.67 o 
 -10   4   3    37079.76    37117.85    669.76 o 
  -8   4   3    41851.34    43662.07    818.86 o 
  -6   4   3     6081.61     1957.13   1964.85 o 
  -4   4   3    14578.21    15362.54    294.23 o 
  -2   4   3    23191.32    23323.45    302.09 o 
   0   4   3    19198.41    20855.29    266.04 o 
   2   4   3     3269.24     2531.48     26.55 o 
   4   4   3     5976.08     6507.98     84.32 o 
   6   4   3     1398.31     1033.60     13.14 o 
   8   4   3     6650.65     6407.04    112.34 o 
  10   4   3     9075.94     9396.76    164.57 o 
  12   4   3     3201.33     3422.65    101.61 o 
  14   4   3    25473.95    25124.74    517.66 o 
  16   4   3    13292.33    13539.12    257.28 o 
  18   4   3     3984.82     3872.88    127.49 o 
  20   4   3     2572.38     2654.13     97.67 o 
  22   4   3      110.41      102.85     15.82 o 
  24   4   3     1640.50     1649.95     63.27 o 
  26   4   3     2866.67     2873.38     73.12 o 
  28   4   3      814.72      728.32     35.67 o 
 -27   5   3       41.21       30.91     16.33 o 
 -25   5   3        1.86        2.93     23.16 o 
 -23   5   3      258.08      205.01     16.90 o 
 -21   5   3        0.28        9.65     13.33 o 
 -19   5   3      337.01      372.35     27.44 o 
 -17   5   3     3051.77     2716.69     50.75 o 
 -15   5   3     4475.56     4117.20     64.29 o 
 -13   5   3    11232.96    12106.09    347.59 o 
 -11   5   3    22026.80    21124.31    380.09 o 
  -9   5   3    34231.15    35746.97   1304.47 o 
  -7   5   3    18990.36    19607.55    369.27 o 
  -5   5   3    13933.93    14127.54    290.30 o 
  -3   5   3    11427.72     9964.62    126.17 o 
  -1   5   3     3634.33     3118.18     42.27 o 
   1   5   3     3746.27     3489.12     52.13 o 
   3   5   3      149.46       51.42      6.75 o 
   5   5   3     2619.21     2212.05     27.36 o 
   7   5   3      132.61      154.43      7.87 o 
   9   5   3     1979.36     2230.48     31.06 o 
  11   5   3     2590.61     2390.00     64.08 o 
  13   5   3     8657.85     8382.02    232.88 o 
  15   5   3     8189.01     8197.22    251.52 o 
  17   5   3     1783.67     1751.69     87.47 o 
  19   5   3     1281.39     1347.73     94.78 o 
  21   5   3      899.02      842.30     61.34 o 
  23   5   3        4.73        6.03     14.36 o 
  25   5   3       58.63       73.60     16.75 o 
  27   5   3        0.80       13.33     16.61 o 
 -26   6   3     4791.30     4802.64    224.96 o 
 -24   6   3     7274.78     7103.88    433.83 o 
 -22   6   3     1697.72     1706.90     77.25 o 
 -20   6   3       86.01       89.02     23.07 o 
 -18   6   3      986.78      959.21     36.56 o 
 -16   6   3     2307.85     2339.91     46.84 o 
 -14   6   3     6523.71     6242.83    110.18 o 
 -12   6   3     4742.60     4926.78    140.08 o 
 -10   6   3     8267.88     9059.25    325.57 o 
  -8   6   3      510.52      426.67     24.41 o 
  -6   6   3     5578.93     5695.70     77.34 o 
  -4   6   3      384.75      404.43     18.55 o 
  -2   6   3     2380.17     2103.24     26.18 o 
   0   6   3     3615.11     3702.38     49.29 o 
   2   6   3     3336.16     3466.89     49.26 o 
   4   6   3     7032.30     6858.23     99.82 o 
   6   6   3      651.79      726.85     31.24 o 
   8   6   3      292.30      283.88     13.64 o 
  10   6   3     1258.08     1483.28     35.50 o 
  12   6   3       28.09       49.55     10.16 o 
  14   6   3      627.07      635.37     18.66 o 
  16   6   3     4920.96     5287.86    169.82 o 
  18   6   3     5149.52     5018.91    291.59 o 
  20   6   3     1013.83      971.70     44.61 o 
  22   6   3      556.83      561.14     31.27 o 
  24   6   3       53.33       43.44     15.47 o 
  26   6   3       40.98       44.77     17.28 o 
 -25   7   3      910.55      904.30    107.47 o 
 -23   7   3      146.35      140.64     25.22 o 
 -21   7   3     1015.92      964.83     59.53 o 
 -19   7   3      545.77      634.31     40.51 o 
 -17   7   3      167.27      171.64     12.20 o 
 -15   7   3     3272.38     3224.91     97.41 o 
 -13   7   3     2747.05     2693.70     72.02 o 
 -11   7   3       10.12       21.03     14.30 o 
  -9   7   3      116.18      156.87     17.91 o 
  -7   7   3      344.39      341.09     11.92 o 
  -5   7   3       84.72      161.18     44.29 o 
  -3   7   3     1439.66     1396.42     22.56 o 
  -1   7   3     1336.56     1509.03     24.89 o 
   1   7   3    10480.89    10255.37    133.44 o 
   3   7   3     1802.19     1605.62     26.57 o 
   5   7   3     6159.69     5864.41     76.49 o 
   7   7   3     4297.17     3961.07     91.87 o 
   9   7   3     1569.67     1548.87     49.81 o 
  11   7   3     2166.50     2096.00     78.79 o 
  13   7   3      867.81      846.62     28.31 o 
  15   7   3     4399.92     4307.58    147.62 o 
  17   7   3     1796.76     1615.70     55.28 o 
  19   7   3      648.40      700.45     46.22 o 
  21   7   3      420.36      447.30     49.48 o 
  23   7   3      528.99      522.02     27.69 o 
  25   7   3      125.15       76.60     34.75 o 
 -24   8   3     1983.81     2023.08     83.18 o 
 -22   8   3     5669.27     5718.83    197.21 o 
 -20   8   3     5953.58     5869.30    246.63 o 
 -18   8   3     1126.76     1095.39     51.20 o 
 -16   8   3       52.06       43.19     11.84 o 
 -14   8   3        1.22       19.25     17.73 o 
 -12   8   3     1217.69     1169.36     48.25 o 
 -10   8   3     2290.50     2289.60     98.42 o 
  -8   8   3       23.48       38.28      8.00 o 
  -6   8   3     2423.57     2542.19     46.08 o 
  -4   8   3     4061.85     4137.65     61.03 o 
  -2   8   3     4676.12     4577.19     66.69 o 
   0   8   3       30.22       31.91     10.17 o 
   2   8   3     2907.30     2735.89     45.01 o 
   4   8   3      337.63      302.62     19.69 o 
   6   8   3      503.75      492.63     23.56 o 
   8   8   3     3471.60     3407.33     74.15 o 
  10   8   3     5592.63     5274.90    142.27 o 
  12   8   3     2345.64     2343.52     69.73 o 
  14   8   3      220.81      227.50     17.84 o 
  16   8   3     2314.52     2117.74     47.50 o 
  18   8   3     2246.26     2190.54     87.81 o 
  20   8   3     1338.28     1386.42     53.96 o 
  22   8   3      207.19      186.05     20.99 o 
  24   8   3      785.91      820.58     40.79 o 
 -21   9   3     3248.87     3372.33    152.11 o 
 -19   9   3     2108.65     1972.56     71.55 o 
 -17   9   3       70.09      114.91     21.03 o 
 -15   9   3       33.15       56.30     21.27 o 
 -13   9   3     2566.69     2516.08    115.49 o 
 -11   9   3     4013.38     3854.54     92.97 o 
  -9   9   3     4589.37     4493.38     96.72 o 
  -7   9   3     2758.75     2804.08     43.39 o 
  -5   9   3      136.82      153.47     15.12 o 
  -3   9   3     8950.37     8677.07    126.07 o 
  -1   9   3    17002.03    16931.86    258.25 o 
   1   9   3      233.10      326.18     50.01 o 
   3   9   3      336.55      261.92     19.23 o 
   5   9   3      149.77      204.93     17.48 o 
   7   9   3     2217.45     2258.15     84.16 o 
   9   9   3     1928.41     1835.72     36.39 o 
  11   9   3       10.45       23.92     10.45 o 
  13   9   3     1389.09     1393.49     90.66 o 
  15   9   3     3649.65     3475.63    113.71 o 
  17   9   3      448.29      476.71     24.15 o 
  19   9   3        3.71       18.03     16.74 o 
  21   9   3      195.01      167.86     17.82 o 
 -20  10   3        0.74        7.25     21.48 o 
 -18  10   3       79.56       87.48     24.16 o 
 -16  10   3      333.94      391.65     31.01 o 
 -14  10   3     1979.30     1870.17     80.01 o 
 -12  10   3     9420.51     9292.35    285.21 o 
 -10  10   3    13815.48    13914.60    313.47 o 
  -8  10   3    21503.63    22061.50    374.43 o 
  -6  10   3     6141.93     6260.31    118.26 o 
  -4  10   3      131.30      123.98     13.34 o 
  -2  10   3     4829.85     4889.03     74.21 o 
   0  10   3     3245.77     3178.50     52.26 o 
   2  10   3     1585.51     1497.76     32.57 o 
   4  10   3     1360.88     1267.58     37.53 o 
   6  10   3     3719.58     3732.05     93.45 o 
   8  10   3     1559.15     1390.79     43.40 o 
  10  10   3      217.84      165.50     16.74 o 
  12  10   3     3661.60     3583.90    165.32 o 
  14  10   3    10044.33    10133.07    400.77 o 
  16  10   3     3236.83     3230.73    101.52 o 
  18  10   3     2138.06     2221.90     78.83 o 
  20  10   3      448.17      441.63     34.16 o 
 -17  11   3       64.52       55.82     25.87 o 
 -15  11   3       75.38       58.60     29.36 o 
 -13  11   3      113.15      111.37     24.45 o 
 -11  11   3      111.25      134.71     28.51 o 
  -9  11   3      273.29      274.19     26.62 o 
  -7  11   3      443.96      491.18     24.45 o 
  -5  11   3       66.90       67.42     13.30 o 
  -3  11   3       85.10      103.91     13.75 o 
  -1  11   3     2030.69     2076.49     41.20 o 
   1  11   3     2093.35     1922.97     42.27 o 
   3  11   3       77.41       95.11     15.59 o 
   5  11   3      253.98      249.46     19.57 o 
   7  11   3        7.35        1.84     14.62 o 
   9  11   3      711.96      703.86     51.38 o 
  11  11   3      497.81      417.11     53.82 o 
  13  11   3       74.51       82.97     19.21 o 
  15  11   3      149.75      168.45     26.12 o 
  17  11   3      175.97       90.67     42.25 o 
 -12  12   3       12.93       29.12     20.26 o 
 -10  12   3       15.23       52.76     23.95 o 
  -8  12   3      235.24      265.52     25.06 o 
  -6  12   3      936.08      895.86     38.25 o 
  -4  12   3       55.72       63.10     18.29 o 
  -2  12   3       94.50       92.50     14.83 o 
   0  12   3     1124.80     1197.41     51.44 o 
   2  12   3      151.88      152.70     25.29 o 
   4  12   3       12.52       36.40     13.86 o 
   6  12   3     1188.65     1274.80     49.39 o 
   8  12   3      382.63      425.46     22.68 o 
  10  12   3      217.41      180.26     18.48 o 
  12  12   3      534.87      476.01     50.72 o 
  -7  13   3      232.96      248.13     28.66 o 
  -5  13   3       53.32       34.25     21.25 o 
  -3  13   3      681.84      755.88     39.74 o 
  -1  13   3       21.70       32.47     15.83 o 
   1  13   3      740.11      771.33     35.53 o 
   3  13   3       25.69       57.71     22.28 o 
   5  13   3      370.36      425.64     26.19 o 
   7  13   3      184.05      151.13     39.30 o 
 -30   0   4      607.33      623.04     73.07 o 
 -28   0   4      143.31      135.93     37.49 o 
 -26   0   4      599.00      576.92     50.48 o 
 -24   0   4     1483.27     1480.33     84.35 o 
 -22   0   4     4889.60     4867.70    300.50 o 
 -20   0   4     5501.15     5561.96    144.05 o 
 -18   0   4      126.22      162.41     26.57 o 
 -16   0   4     5950.00     6108.23    245.31 o 
 -14   0   4     9957.16    10052.87    528.22 o 
 -12   0   4    81899.84    85789.99   5184.06 o 
 -10   0   4    91116.25    96868.19   3554.24 o 
  -8   0   4   105558.40   112117.80   5732.18 o 
  -6   0   4   130284.23   134741.02   5502.55 o 
  -4   0   4    49147.39    50443.48   2205.22 o 
  -2   0   4     6308.76     7557.98    196.84 o 
   0   0   4      720.07      783.07     21.26 o 
   2   0   4    55484.03    64468.63   1814.74 o 
   4   0   4     6680.36     1225.13   2980.04 o 
   6   0   4    56334.89    67696.23   1938.65 o 
   8   0   4   166220.28   172089.98   7739.28 o 
  10   0   4    20900.36    23423.87    864.46 o 
  12   0   4    36287.17    43164.52   1847.31 o 
  14   0   4    69023.41    71460.64   3702.50 o 
  16   0   4    24499.32    25024.72    602.00 o 
  18   0   4       48.83       99.56     27.96 o 
  20   0   4     1893.24     2057.06     66.11 o 
  22   0   4     1318.73     1385.47     45.21 o 
  24   0   4     1653.15     1647.82    217.44 o 
  26   0   4     2746.96     2563.19     86.93 o 
  28   0   4      712.56      740.56     77.22 o 
 -29   1   4        0.62       38.39     24.22 o 
 -27   1   4      318.97      370.94     35.16 o 
 -25   1   4     1229.72     1188.71     56.77 o 
 -23   1   4     9271.17     9251.01    439.94 o 
 -21   1   4     1572.06     1747.80     49.77 o 
 -19   1   4     1779.70     1771.18     55.15 o 
 -17   1   4      101.00      106.45     25.10 o 
 -15   1   4        9.26       16.75     13.01 o 
 -13   1   4      765.55      705.62     32.36 o 
 -11   1   4      245.26      197.15     14.45 o 
  -9   1   4     2187.98     1975.09     40.80 o 
  -7   1   4    18368.20    18400.68    321.17 o 
  -5   1   4    13190.63    13682.59    279.85 o 
  -3   1   4   101930.70   103487.48   2324.87 o 
  -1   1   4    36422.26    40250.34    716.32 o 
   1   1   4    20984.36    22677.80    269.49 o 
   3   1   4      807.21      824.39     21.23 o 
   5   1   4       26.02       38.44      4.32 o 
   7   1   4       58.48       76.70     13.92 o 
   9   1   4     9814.70    10527.80    218.98 o 
  11   1   4    20195.10    22753.12    454.71 o 
  13   1   4     5198.61     4938.52    151.98 o 
  15   1   4    15808.12    16082.81    312.86 o 
  17   1   4        9.35       26.86     10.97 o 
  19   1   4      615.39      695.91     27.00 o 
  21   1   4      156.68      161.67     14.15 o 
  23   1   4      450.50      467.44     62.36 o 
  25   1   4     3493.86     3396.25    155.55 o 
  27   1   4     3952.28     4010.43     94.70 o 
  29   1   4     1142.49     1092.29     43.39 o 
 -28   2   4      648.11      733.79     44.49 o 
 -26   2   4      760.90      827.19     51.32 o 
 -24   2   4     6823.06     6909.56    167.50 o 
 -22   2   4    11427.50    11175.95    388.34 o 
 -20   2   4     1540.48     1570.98     58.98 o 
 -18   2   4      603.36      639.16     32.10 o 
 -16   2   4        7.26       22.04     22.90 o 
 -14   2   4     2394.94     2080.72    106.85 o 
 -12   2   4     5961.19     6170.51     87.34 o 
 -10   2   4     2885.29     2562.60     73.69 o 
  -8   2   4    10657.97    11524.94    288.87 o 
  -6   2   4     5365.84     5273.46     97.06 o 
  -4   2   4    45588.06    48276.35   1060.68 o 
  -2   2   4    23139.04    24472.95    418.18 o 
   0   2   4    13352.07    14323.38    353.93 o 
   2   2   4     3532.78     3605.74     47.54 o 
   4   2   4     2246.86     2053.81     23.23 o 
   6   2   4        7.66       27.02      9.77 o 
   8   2   4     2108.13     2275.29     75.24 o 
  10   2   4     1339.31     1147.48     16.35 o 
  12   2   4     1468.18     1348.27     28.16 o 
  14   2   4     1748.85     1830.02     37.83 o 
  16   2   4     2031.20     2152.42     84.64 o 
  18   2   4     4404.14     4401.89    167.69 o 
  20   2   4      390.35      442.89     33.44 o 
  22   2   4      820.62      887.73     40.70 o 
  24   2   4     2126.95     2173.53     94.47 o 
  26   2   4     4812.39     4795.60    213.68 o 
  28   2   4     4726.56     4642.67    167.47 o 
 -29   3   4       81.99      114.00     27.59 o 
 -27   3   4      420.32      415.01     46.84 o 
 -25   3   4      466.13      465.97     33.70 o 
 -23   3   4      228.53      206.88     33.60 o 
 -21   3   4     1446.29     1347.79     71.98 o 
 -19   3   4      788.89      770.02     38.08 o 
 -17   3   4      439.11      406.06     24.43 o 
 -15   3   4     1482.17     1486.03     56.79 o 
 -13   3   4    12464.16    12246.74    223.67 o 
 -11   3   4    30567.23    30058.67    526.56 o 
  -9   3   4      419.33      416.82     17.49 o 
  -7   3   4     8513.37     7911.54     89.54 o 
  -5   3   4     1940.50     1508.33     35.79 o 
  -3   3   4     4728.99     4490.14     90.59 o 
  -1   3   4      728.68      656.05     51.66 o 
   1   3   4      817.31      887.31     17.09 o 
   3   3   4        8.63       31.19      4.68 o 
   5   3   4     3704.07     3737.43     76.53 o 
   7   3   4     2508.84     2202.31     26.31 o 
   9   3   4     1442.04     1533.82     67.18 o 
  11   3   4      371.85      421.89     10.09 o 
  13   3   4      780.41     1009.48     19.53 o 
  15   3   4    13310.64    13220.61    268.39 o 
  17   3   4    12424.26    12105.60    233.94 o 
  19   3   4      701.72      701.70     19.48 o 
  21   3   4       63.62       70.48     14.90 o 
  23   3   4      331.95      250.07     18.04 o 
  25   3   4       97.68      104.25     17.68 o 
  27   3   4       28.53       31.88     15.41 o 
  29   3   4      362.71      293.86     25.73 o 
 -28   4   4      509.62      549.26     40.03 o 
 -26   4   4     1045.15     1101.14     55.54 o 
 -24   4   4     2037.88     2076.57     81.02 o 
 -22   4   4     5222.79     5253.94    260.12 o 
 -20   4   4      605.88      644.38     40.68 o 
 -18   4   4      239.12      217.60     31.52 o 
 -16   4   4      687.46      687.18     31.50 o 
 -14   4   4     5223.88     4617.16     90.67 o 
 -12   4   4    10050.02    11015.66    313.50 o 
 -10   4   4     2947.31     2694.06     68.14 o 
  -8   4   4      943.51     1361.43     56.42 o 
  -6   4   4     1312.57      751.48     29.11 o 
  -4   4   4    14271.35    14495.72    223.16 o 
  -2   4   4    30901.05    35037.44    608.26 o 
   0   4   4      563.32      907.92     13.98 o 
   2   4   4    12214.38    12421.74    128.90 o 
   4   4   4      396.02      231.40      9.55 o 
   6   4   4      217.61      341.73     12.59 o 
   8   4   4      296.91      297.68      9.39 o 
  10   4   4     1212.93     1398.10     38.18 o 
  12   4   4    10299.45    10631.96    272.74 o 
  14   4   4     2653.20     2681.96     94.13 o 
  16   4   4     8633.52     8609.64    274.29 o 
  18   4   4     3801.59     3823.19    122.30 o 
  20   4   4     1563.28     1623.75     53.56 o 
  22   4   4       81.18       66.92     18.71 o 
  24   4   4      745.40      753.74     30.51 o 
  26   4   4      801.64      748.26     29.84 o 
  28   4   4     2126.40     2050.97     97.11 o 
 -27   5   4      306.43      356.20     22.19 o 
 -25   5   4      162.80      152.66     16.94 o 
 -23   5   4      592.68      594.31     31.99 o 
 -21   5   4     1143.24     1100.20     34.39 o 
 -19   5   4      115.24       94.08     15.67 o 
 -17   5   4     1365.90     1301.31     53.58 o 
 -15   5   4      349.21      343.08     18.05 o 
 -13   5   4     2862.26     2636.32     57.85 o 
 -11   5   4    21958.21    22094.54    354.53 o 
  -9   5   4    80934.66    53486.37  16598.17 o 
  -7   5   4    30001.75    27190.40    696.77 o 
  -5   5   4        0.28       15.55      7.44 o 
  -3   5   4    19804.63    19626.74    248.58 o 
  -1   5   4     6834.09     6199.51     87.28 o 
   1   5   4     1299.90      913.89     23.89 o 
   3   5   4     3775.69     3980.55     39.03 o 
   5   5   4    13965.75    14941.22    217.87 o 
   7   5   4    35064.21    34101.79    483.41 o 
   9   5   4    14197.85    14273.05    210.43 o 
  11   5   4     5841.86     5434.94     94.94 o 
  13   5   4    28717.36    28042.60    532.48 o 
  15   5   4    13155.61    13850.37    483.03 o 
  17   5   4     1849.60     1721.74     68.68 o 
  19   5   4      972.75     1024.47     75.47 o 
  21   5   4     1492.18     1393.07     79.22 o 
  23   5   4       99.63       87.61     16.51 o 
  25   5   4     1993.62     1932.28    113.23 o 
  27   5   4      831.13      819.94     56.15 o 
 -26   6   4      157.71      192.69     46.16 o 
 -24   6   4      796.94      736.79     74.19 o 
 -22   6   4     3938.00     3912.02    127.27 o 
 -20   6   4     2335.24     2310.51     88.22 o 
 -18   6   4        6.73       20.28      8.48 o 
 -16   6   4     6655.76     6453.17    219.66 o 
 -14   6   4     4889.51     5028.30    118.18 o 
 -12   6   4     7524.30     7160.86    107.20 o 
 -10   6   4    15275.13    13923.15    413.65 o 
  -8   6   4    17925.21    17599.34    285.61 o 
  -6   6   4      879.41      845.48     15.59 o 
  -4   6   4      110.34      110.03     10.41 o 
  -2   6   4       51.79       52.74     20.51 o 
   0   6   4     2469.18     2487.67     34.90 o 
   2   6   4     7841.74     8410.04     97.48 o 
   4   6   4     3269.98     3030.14     45.84 o 
   6   6   4     6291.17     5590.00    122.20 o 
   8   6   4     7779.06     7091.75    107.06 o 
  10   6   4      501.56      540.77     16.97 o 
  12   6   4     5315.23     5225.17     89.88 o 
  14   6   4    10132.63     9926.12    162.83 o 
  16   6   4     5346.68     5530.69    178.98 o 
  18   6   4     1291.07     1314.62     86.11 o 
  20   6   4      373.56      357.02     29.00 o 
  22   6   4      380.54      391.13     29.01 o 
  24   6   4      412.53      376.48     25.47 o 
  26   6   4     1918.98     1920.13     68.06 o 
 -25   7   4     1627.84     1585.59     75.59 o 
 -23   7   4     6389.32     6266.69    224.24 o 
 -21   7   4     8531.23     8415.23    261.17 o 
 -19   7   4     1371.94     1376.05     37.96 o 
 -17   7   4      139.24      153.22     10.11 o 
 -15   7   4      231.02      165.98     21.82 o 
 -13   7   4      363.87      248.19     26.02 o 
 -11   7   4       55.18       53.55     17.17 o 
  -9   7   4     2921.12     2674.27     53.30 o 
  -7   7   4     5361.65     5437.89     68.51 o 
  -5   7   4     7084.38     7308.11     90.62 o 
  -3   7   4     7415.79     6574.49     81.02 o 
  -1   7   4      171.53      141.13     14.26 o 
   1   7   4       28.96       62.39     13.84 o 
   3   7   4     7291.90     7915.65    112.21 o 
   5   7   4      945.75      953.63     29.46 o 
   7   7   4     1377.34     1383.62     26.47 o 
   9   7   4      104.17      139.53     22.71 o 
  11   7   4      156.71      142.15     12.33 o 
  13   7   4      278.49      332.22     16.06 o 
  15   7   4      259.88      198.90     20.02 o 
  17   7   4      787.37      791.19     20.87 o 
  19   7   4      216.75      244.09     15.70 o 
  21   7   4       64.71      128.46     15.76 o 
  23   7   4     1736.54     1882.12     59.36 o 
  25   7   4     5167.31     5218.84    249.05 o 
 -24   8   4      555.87      592.87     50.19 o 
 -22   8   4     3966.59     3909.69    195.30 o 
 -20   8   4     3865.56     3837.62    129.74 o 
 -18   8   4     3653.17     3503.52     81.53 o 
 -16   8   4      119.15      111.55     21.76 o 
 -14   8   4     2240.86     2203.31     67.20 o 
 -12   8   4     2638.71     2703.51     90.94 o 
 -10   8   4     1340.31     1220.56     44.37 o 
  -8   8   4     1049.78      995.09     31.37 o 
  -6   8   4     4756.92     4565.82     99.89 o 
  -4   8   4     4095.39     4101.65     60.21 o 
  -2   8   4      513.17      614.21     24.23 o 
   0   8   4       12.63        9.50      8.58 o 
   2   8   4      693.10      637.51     22.91 o 
   4   8   4     1583.63     1377.52     40.13 o 
   6   8   4      282.46      315.97     58.42 o 
   8   8   4       78.43       36.76      9.45 o 
  10   8   4     1536.33     1522.78     50.97 o 
  12   8   4       76.84       68.40     10.69 o 
  14   8   4      263.59      256.51     20.28 o 
  16   8   4     4997.69     4862.87    131.54 o 
  18   8   4     2569.71     2698.92    114.54 o 
  20   8   4        0.73       -2.35     15.40 o 
  22   8   4     1702.32     1666.89     67.17 o 
 -21   9   4       52.24       19.37     21.08 o 
 -19   9   4      202.09      227.40     30.97 o 
 -17   9   4      233.73      252.20     27.43 o 
 -15   9   4     1816.42     1650.49    104.34 o 
 -13   9   4     9599.60     9757.42    252.63 o 
 -11   9   4    12158.75    12351.34    351.36 o 
  -9   9   4     2881.55     3007.10     62.23 o 
  -7   9   4     1387.30     1193.28     26.29 o 
  -5   9   4     2918.13     3197.00     56.47 o 
  -3   9   4     2725.29     2829.80     65.52 o 
  -1   9   4      723.48      759.97     32.73 o 
   1   9   4        6.86       26.39      9.54 o 
   3   9   4      198.45      164.96     16.34 o 
   5   9   4        7.09        3.08     14.35 o 
   7   9   4      517.32      577.13     54.39 o 
   9   9   4       16.83       10.97      9.52 o 
  11   9   4      128.13      104.22     13.11 o 
  13   9   4      267.64      242.59     19.30 o 
  15   9   4     5843.68     5625.10    208.50 o 
  17   9   4     9863.51     9826.38    312.76 o 
  19   9   4     1915.49     1834.60     41.04 o 
  21   9   4       48.83       74.07     13.90 o 
 -18  10   4       40.23       39.79     29.39 o 
 -16  10   4        8.89       13.08     17.76 o 
 -14  10   4      143.70      187.28     27.68 o 
 -12  10   4      205.26      182.79     23.63 o 
 -10  10   4     1993.08     2034.49     60.07 o 
  -8  10   4     2947.64     2975.32     47.38 o 
  -6  10   4     1013.74     1072.18     25.89 o 
  -4  10   4     2082.51     2029.26     37.99 o 
  -2  10   4      926.45      906.34     35.07 o 
   0  10   4      577.63      598.75     20.06 o 
   2  10   4      119.85      141.31     15.49 o 
   4  10   4       30.83       25.22     17.65 o 
   6  10   4      813.84     1142.55    138.54 o 
   8  10   4     1798.72     1803.79     48.94 o 
  10  10   4      926.42      933.67     30.87 o 
  12  10   4     2311.52     1852.47    298.80 o 
  14  10   4     1923.65     1768.46     88.10 o 
  16  10   4        4.57        4.45     10.92 o 
  18  10   4       16.48        7.27     13.32 o 
 -17  11   4     1487.24     1582.98     93.33 o 
 -15  11   4     1229.11     1293.34     51.55 o 
 -13  11   4     1190.30     1222.86     43.19 o 
 -11  11   4     3446.34     3474.90     79.77 o 
  -9  11   4     6271.82     6134.42    119.82 o 
  -7  11   4     1805.86     1828.43     43.74 o 
  -5  11   4      126.07      141.61     17.34 o 
  -3  11   4      240.35      262.85     16.03 o 
  -1  11   4      310.73      333.53     22.22 o 
   1  11   4     1255.03     1310.21     31.05 o 
   3  11   4       16.37       25.13     13.17 o 
   5  11   4        6.65      -16.31     16.31 o 
   7  11   4     1158.50     1121.44     36.88 o 
   9  11   4      638.27      591.28     37.26 o 
  11  11   4        0.31      -15.25     21.25 o 
  13  11   4     1118.13     1027.24     89.17 o 
  15  11   4     2097.18     2040.36     90.23 o 
 -12  12   4       19.87       21.80     25.72 o 
 -10  12   4      118.41      122.86     22.49 o 
  -8  12   4     1455.10     1503.56     47.86 o 
  -6  12   4     3359.72     3568.66    109.20 o 
  -4  12   4      550.41      664.25    163.16 o 
  -2  12   4      131.86      154.80     16.20 o 
   0  12   4      826.69      910.77     51.26 o 
   2  12   4      100.29      121.01     18.53 o 
   4  12   4      466.19      515.78     24.02 o 
   6  12   4      661.89      718.43     47.44 o 
   8  12   4      105.86       67.16     13.77 o 
  10  12   4      293.20      332.03     26.40 o 
  12  12   4       84.54      103.88     21.89 o 
  -7  13   4      759.25      917.02    100.99 o 
  -5  13   4     1048.15     1051.35    102.12 o 
  -3  13   4      546.20      702.92     42.47 o 
  -1  13   4      324.17      321.01     21.35 o 
   1  13   4      304.61      329.97     55.85 o 
   3  13   4       15.44        4.29     16.76 o 
   5  13   4        8.54       61.59     30.58 o 
 -29   1   5       29.84       31.76     27.27 o 
 -27   1   5      551.32      623.89     38.86 o 
 -25   1   5      716.96      763.54     43.48 o 
 -23   1   5     1572.80     1416.41     51.51 o 
 -21   1   5     2810.47     3035.47    111.85 o 
 -19   1   5     2692.75     2594.16     58.52 o 
 -17   1   5        8.46       27.82     14.66 o 
 -15   1   5     6654.43     6648.95    116.48 o 
 -13   1   5    10512.35    11282.65    179.89 o 
 -11   1   5    47574.30    48956.05   1002.55 o 
  -9   1   5    48423.75    49386.65    980.28 o 
  -7   1   5      712.49      551.66     23.23 o 
  -5   1   5      875.60      774.39     20.28 o 
  -3   1   5     7887.85     7612.42     86.08 o 
  -1   1   5     3832.27     3698.45     52.10 o 
   1   1   5       75.49      160.65      9.72 o 
   3   1   5    18992.20    20387.12    214.69 o 
   5   1   5    72936.16    71028.68   6292.98 o 
   7   1   5    18178.92    19202.41    504.84 o 
   9   1   5    46161.20    47820.76   1068.39 o 
  11   1   5      654.53      931.98     29.07 o 
  13   1   5     6538.24     6666.96    246.19 o 
  15   1   5     8249.91     8389.50    140.82 o 
  17   1   5     7161.79     7210.85    285.47 o 
  19   1   5     6404.43     6311.19    235.49 o 
  21   1   5      435.65      392.92     36.28 o 
  23   1   5     1937.41     2011.93     91.15 o 
  25   1   5     3269.27     3164.37    153.75 o 
  27   1   5       87.78       72.75     17.39 o 
  29   1   5     1545.91     1542.90     51.68 o 
 -28   2   5      122.48      123.19     27.14 o 
 -26   2   5       77.12       98.44     23.68 o 
 -24   2   5      916.15      882.67     46.67 o 
 -22   2   5    10751.82    10700.47    277.17 o 
 -20   2   5     3006.43     3136.80     79.52 o 
 -18   2   5      348.00      408.49     27.84 o 
 -16   2   5     1025.87     1031.51     32.17 o 
 -14   2   5      141.43      185.54     18.99 o 
 -12   2   5     2410.42     2225.24     42.76 o 
 -10   2   5      280.75      422.73     18.60 o 
  -8   2   5    14334.73    15312.45    229.40 o 
  -6   2   5    37234.63    41461.58    767.92 o 
  -4   2   5     3675.23     2825.27     35.29 o 
  -2   2   5    41485.96    45278.05    652.50 o 
   0   2   5    56626.90    61681.88   1114.86 o 
   2   2   5     2245.52     2504.12     54.84 o 
   4   2   5     2056.33     2072.62     35.54 o 
   6   2   5      277.05      186.97     37.46 o 
   8   2   5     4747.87     2788.63   1620.17 o 
  10   2   5      410.79      529.45      9.41 o 
  12   2   5       10.44       60.43      9.32 o 
  14   2   5     7573.60     7394.25    233.62 o 
  16   2   5     7329.94     6591.42    233.54 o 
  18   2   5     7414.57     7040.51    270.28 o 
  20   2   5     4022.36     3916.30    141.59 o 
  22   2   5      487.31      506.78     32.49 o 
  24   2   5     7747.23     8047.92    334.28 o 
  26   2   5     6654.58     6438.14    261.75 o 
  28   2   5      375.35      449.27     29.73 o 
 -29   3   5      718.99      697.33     56.31 o 
 -27   3   5       71.33       97.99     25.22 o 
 -25   3   5      987.15      878.64     49.02 o 
 -23   3   5     5426.07     5244.61    153.43 o 
 -21   3   5    14487.78    14432.96    277.08 o 
 -19   3   5     1763.80     1699.58     48.58 o 
 -17   3   5     4537.73     4268.32    189.25 o 
 -15   3   5      310.82      311.81     20.87 o 
 -13   3   5      135.10      184.71     17.14 o 
 -11   3   5     1024.85      801.23     26.82 o 
  -9   3   5     5876.61     5328.08     81.85 o 
  -7   3   5    60564.85    62501.55   2127.23 o 
  -5   3   5    86642.99    92410.60   2343.35 o 
  -3   3   5     5076.88     4411.08     65.38 o 
  -1   3   5     1827.91     1830.10     21.01 o 
   1   3   5     2649.40     2918.76     30.96 o 
   3   3   5    12424.23    12907.26    163.23 o 
   5   3   5    13525.88    14247.58    178.01 o 
   7   3   5      328.71      360.94     11.46 o 
   9   3   5      254.30      178.48     33.38 o 
  11   3   5    14614.67    15889.67    348.42 o 
  13   3   5    11528.58    12008.78    293.60 o 
  15   3   5     5702.43     6025.08    198.79 o 
  17   3   5       32.91       97.30     22.93 o 
  19   3   5     3301.30     3399.51    119.40 o 
  21   3   5      136.58      158.35     22.43 o 
  23   3   5     4367.57     4790.29    148.48 o 
  25   3   5    14398.32    14660.78    340.37 o 
  27   3   5     5410.15     5573.18    138.11 o 
 -28   4   5      450.54      407.11     46.40 o 
 -26   4   5        4.45        0.71     21.98 o 
 -24   4   5      602.21      664.58     38.39 o 
 -22   4   5     3020.83     3101.00     78.53 o 
 -20   4   5     2803.64     2871.94    101.85 o 
 -18   4   5      390.64      497.52     34.81 o 
 -16   4   5       20.83       24.63     16.67 o 
 -14   4   5     2461.77     2299.76     55.63 o 
 -12   4   5    12451.70    11577.58    161.33 o 
 -10   4   5    40630.04    40574.16   1141.61 o 
  -8   4   5    15871.92    18052.83    367.06 o 
  -6   4   5      165.36      244.03     17.03 o 
  -4   4   5       12.38       20.47      8.56 o 
  -2   4   5      178.50      197.83     17.71 o 
   0   4   5     1469.12      981.01     16.44 o 
   2   4   5    16730.48    15173.32    162.82 o 
   4   4   5    11691.54    10146.71    118.92 o 
   6   4   5    35750.61    33516.37    457.97 o 
   8   4   5    29211.72    29101.07    443.95 o 
  10   4   5     3462.46     3196.27     33.87 o 
  12   4   5    15739.09    15499.22    480.48 o 
  14   4   5    33107.30    32938.64    834.85 o 
  16   4   5    10085.74     9769.32    154.63 o 
  18   4   5    20153.73    20426.80    558.33 o 
  20   4   5      933.95      933.55     44.70 o 
  22   4   5      961.77      989.50     36.18 o 
  24   4   5     5480.55     5185.41    186.97 o 
  26   4   5     2907.41     2774.04    143.81 o 
  28   4   5      152.02      120.82     19.82 o 
 -27   5   5      111.15      122.09     38.21 o 
 -25   5   5      851.31      841.18     27.14 o 
 -23   5   5      541.65      536.98     33.71 o 
 -21   5   5     1331.32     1216.38     36.00 o 
 -19   5   5       52.80       74.21     10.47 o 
 -17   5   5      465.98      455.50     19.13 o 
 -15   5   5      399.30      417.91     15.44 o 
 -13   5   5     5550.86     5014.62    171.02 o 
 -11   5   5     5300.56     5195.64     64.91 o 
  -9   5   5    10895.32     9956.22    209.83 o 
  -7   5   5     5769.65     5710.60    101.24 o 
  -5   5   5     2711.91     2262.01     21.58 o 
  -3   5   5       47.88       79.00      4.71 o 
  -1   5   5      342.53      247.53     12.26 o 
   1   5   5    14275.14    14779.92    164.76 o 
   3   5   5    14776.39    15163.16    180.46 o 
   5   5   5    35885.08    33494.67    526.76 o 
   7   5   5    18731.13    17798.93    249.64 o 
   9   5   5     1032.05     1076.36     18.44 o 
  11   5   5      312.61      262.13     23.95 o 
  13   5   5    18470.75    17652.44    444.42 o 
  15   5   5     1404.47     1438.77     51.97 o 
  17   5   5     2615.10     2671.62    100.43 o 
  19   5   5      996.23     1017.45     58.39 o 
  21   5   5       10.97        6.81     14.03 o 
  23   5   5      196.25      142.76     17.59 o 
  25   5   5      239.10      263.69     21.83 o 
  27   5   5      180.46      134.68     23.11 o 
 -26   6   5     2519.00     2623.92    188.10 o 
 -24   6   5      899.71      917.89     57.27 o 
 -22   6   5      347.77      401.91     19.37 o 
 -20   6   5      110.08       54.57      9.65 o 
 -18   6   5      707.22      690.96     22.04 o 
 -16   6   5      440.73      434.38     18.81 o 
 -14   6   5      786.83      664.18     38.85 o 
 -12   6   5     4960.63     5324.96    214.14 o 
 -10   6   5    11337.89    10946.95    217.00 o 
  -8   6   5     4498.88     4122.12     67.63 o 
  -6   6   5     4669.19     4043.75     58.78 o 
  -4   6   5      298.22      368.59     11.17 o 
  -2   6   5    12696.36    12017.28    141.72 o 
   0   6   5    13873.91    14577.21    219.27 o 
   2   6   5      130.48      274.32     10.31 o 
   4   6   5     1186.60     1201.21     18.24 o 
   6   6   5     3413.55     3567.25     70.73 o 
   8   6   5     8708.99     8483.02    125.89 o 
  10   6   5     9666.83     9396.25    153.57 o 
  12   6   5     2375.04     2191.27     58.66 o 
  14   6   5        2.37       24.58      8.66 o 
  16   6   5     2667.72     2618.02     55.63 o 
  18   6   5      301.45      309.73     17.43 o 
  20   6   5      676.28      749.00     56.71 o 
  22   6   5       39.65       45.77     17.65 o 
  24   6   5      597.07      499.14     36.14 o 
  26   6   5        7.82       33.82     21.78 o 
 -25   7   5      106.63       88.09     39.69 o 
 -23   7   5     1037.15      969.34     61.72 o 
 -21   7   5      191.79      249.79     36.01 o 
 -19   7   5      274.54      250.09     29.11 o 
 -17   7   5      850.23      892.87     25.98 o 
 -15   7   5     2726.54     2668.24     95.21 o 
 -13   7   5     1872.99     1855.40     71.27 o 
 -11   7   5     1933.45     1826.84     52.75 o 
  -9   7   5      415.47      415.28     24.18 o 
  -7   7   5     1226.42     1107.26     31.20 o 
  -5   7   5      223.53      199.21     23.83 o 
  -3   7   5      683.26      619.16     18.74 o 
  -1   7   5    19795.98    19340.05    309.16 o 
   1   7   5       26.99       60.39     35.69 o 
   3   7   5     1125.93     1060.25     25.21 o 
   5   7   5       11.35       38.49      9.96 o 
   7   7   5       29.29       58.45     20.19 o 
   9   7   5     1180.09     1121.44     32.63 o 
  11   7   5      321.04      296.84     14.34 o 
  13   7   5       60.57       70.41     12.90 o 
  15   7   5       25.69       30.15     10.69 o 
  17   7   5      103.44      113.70     15.29 o 
  19   7   5      843.92      805.56     43.60 o 
  21   7   5      610.46      556.88     44.79 o 
  23   7   5      238.70      234.50     16.94 o 
  25   7   5      494.52      473.44     42.22 o 
 -22   8   5     1255.07     1317.41     86.89 o 
 -20   8   5      177.16      208.13     35.28 o 
 -18   8   5      109.61      116.38     30.67 o 
 -16   8   5       29.62       15.43     17.21 o 
 -14   8   5      303.01      325.42     27.78 o 
 -12   8   5     2332.44     2302.56     67.38 o 
 -10   8   5     1320.25     1186.56    148.23 o 
  -8   8   5     6749.08     6898.92    111.50 o 
  -6   8   5    12025.39    12485.43    171.96 o 
  -4   8   5     8564.53     8962.73    131.98 o 
  -2   8   5       32.73       37.07      8.38 o 
   0   8   5      793.17      709.30     28.43 o 
   2   8   5      204.21      270.96     15.69 o 
   4   8   5     5666.25     5125.04     81.46 o 
   6   8   5      990.09     1232.08     34.86 o 
   8   8   5      317.65      363.30     16.68 o 
  10   8   5      831.41      822.72     32.31 o 
  12   8   5     2272.56     2124.95     88.79 o 
  14   8   5       62.93       94.63     11.35 o 
  16   8   5        3.77       -3.76     19.05 o 
  18   8   5       13.82       -6.01      9.77 o 
  20   8   5      186.05      176.33     17.63 o 
  22   8   5      104.18      106.25     14.32 o 
 -21   9   5     1229.74     1257.27     54.23 o 
 -19   9   5      611.95      593.77     39.42 o 
 -17   9   5      641.78      665.52     36.06 o 
 -15   9   5      407.47      376.43     35.53 o 
 -13   9   5      361.42      339.57     33.64 o 
 -11   9   5     1564.73     1489.61     42.39 o 
  -9   9   5     1594.78     1592.45     41.23 o 
  -7   9   5        6.54       10.06      8.98 o 
  -5   9   5     3917.71     3931.60     87.51 o 
  -3   9   5    11750.46    11981.65    168.70 o 
  -1   9   5     1276.74     1279.13     30.56 o 
   1   9   5       16.31       11.61      9.00 o 
   3   9   5      210.18      266.79     16.00 o 
   5   9   5     6074.77     5568.37    127.69 o 
   7   9   5    11154.71    10920.83    244.88 o 
   9   9   5       70.49       77.06     12.75 o 
  11   9   5     4603.89     4278.19    123.42 o 
  13   9   5    11427.80    11459.04    394.12 o 
  15   9   5     5483.72     5534.02    150.30 o 
  17   9   5     1759.65     1614.09     61.31 o 
  19   9   5      134.34      124.09     14.29 o 
  21   9   5       23.24       25.81     12.53 o 
 -18  10   5        6.34        1.59     23.35 o 
 -16  10   5       60.39       50.04     21.08 o 
 -14  10   5      770.35      826.28     37.43 o 
 -12  10   5     1848.21     1760.99     49.18 o 
 -10  10   5     7411.56     7361.77    147.81 o 
  -8  10   5     8602.67     8842.57    151.79 o 
  -6  10   5     3587.72     3617.96     75.16 o 
  -4  10   5      153.27      208.35     13.11 o 
  -2  10   5        1.43       17.27     12.25 o 
   0  10   5     1275.64     1353.61     31.87 o 
   2  10   5     4194.11     4133.94     63.19 o 
   4  10   5    14577.51    14853.56    269.74 o 
   6  10   5    13885.45    14018.39    296.13 o 
   8  10   5     4613.31     4530.21    123.62 o 
  10  10   5      487.40      553.75     38.60 o 
  12  10   5     4733.01     4645.13    146.64 o 
  14  10   5     3750.18     3649.98    124.24 o 
  16  10   5     1298.51     1232.58     63.61 o 
  18  10   5      526.79      536.34     35.45 o 
 -15  11   5       21.03        8.37     17.80 o 
 -13  11   5       30.73       47.12     25.08 o 
 -11  11   5      200.58      202.97     23.97 o 
  -9  11   5      271.21      283.71     29.30 o 
  -7  11   5      480.20      505.30     27.82 o 
  -5  11   5       16.40       19.68     11.99 o 
  -3  11   5       92.35       88.77     12.64 o 
  -1  11   5      151.04      171.64     18.33 o 
   1  11   5      227.78      289.45     22.90 o 
   3  11   5     2695.38     2581.20     93.22 o 
   5  11   5     1779.54     1892.34     50.72 o 
   7  11   5      108.69      105.25     24.72 o 
   9  11   5      760.96      773.38     29.24 o 
  11  11   5     1284.68     1256.80     64.61 o 
  13  11   5      931.65      904.16     49.58 o 
  15  11   5      213.23      194.50     43.28 o 
 -12  12   5      140.09      114.36     25.41 o 
 -10  12   5      653.61      710.31     41.19 o 
  -8  12   5      754.88      805.09     37.91 o 
  -6  12   5      122.32       80.96     22.33 o 
  -4  12   5      348.63      370.18     31.34 o 
  -2  12   5     2781.11     2801.78    116.09 o 
   0  12   5     1977.65     2157.51     53.00 o 
   2  12   5      176.17      175.63     21.66 o 
   4  12   5      119.16      125.29     19.00 o 
   6  12   5        4.46       11.82     15.21 o 
   8  12   5     1036.62      960.06     53.23 o 
  10  12   5      673.72      705.00     40.15 o 
  12  12   5      148.67      110.79     21.14 o 
  -5  13   5      830.25      904.85     50.22 o 
  -3  13   5      193.92      217.86     33.32 o 
  -1  13   5      125.71      100.97     27.52 o 
   1  13   5        1.88       18.07     17.50 o 
   3  13   5      510.58      592.87     57.60 o 
   5  13   5      394.29      429.18     33.50 o 
 -28   0   6      134.92       78.11     36.60 o 
 -26   0   6      949.92      773.58     71.52 o 
 -24   0   6     4606.91     4697.70    150.73 o 
 -22   0   6     2524.57     2491.58     91.51 o 
 -20   0   6      299.22      421.71     46.82 o 
 -18   0   6       45.24       62.94     42.00 o 
 -16   0   6     4659.29     5519.44    357.72 o 
 -14   0   6      127.02      328.30     86.14 o 
 -12   0   6     9763.16    10187.84    208.38 o 
 -10   0   6    39396.38    37661.57   1568.74 o 
  -8   0   6    50993.31    54126.47   1635.03 o 
  -6   0   6     5802.50     6528.69     94.10 o 
  -4   0   6    37388.76    39766.88    792.29 o 
  -2   0   6    15805.12    16326.84    354.80 o 
   0   0   6     1942.29     1569.12    199.52 o 
   2   0   6   109027.52   122143.35   3788.66 o 
   4   0   6   128825.24   134148.09   5347.79 o 
   6   0   6   490648.41   365360.47 105423.49 o 
   8   0   6    67296.27    73427.95   2960.49 o 
  10   0   6       17.60       46.40     14.46 o 
  12   0   6    15943.96    14416.61    588.66 o 
  14   0   6    15015.47    14969.70    741.56 o 
  16   0   6     3094.81     3053.05    173.62 o 
  18   0   6      811.01      830.72     32.95 o 
  20   0   6     1210.65     1040.92     61.20 o 
  22   0   6     4079.12     4312.30    365.23 o 
  24   0   6     9623.42     9452.77    898.09 o 
  26   0   6     2519.96     2328.15    108.92 o 
  28   0   6        3.72      -16.63     23.06 o 
 -29   1   6      422.68      410.56     38.23 o 
 -27   1   6        3.46      -13.86     25.47 o 
 -25   1   6     2989.93     2979.65     96.00 o 
 -23   1   6     1866.76     1931.75     60.78 o 
 -21   1   6      154.64      132.79     27.61 o 
 -19   1   6      840.42      916.48     45.01 o 
 -17   1   6      242.69      354.40     28.77 o 
 -15   1   6       72.30      111.34     16.26 o 
 -13   1   6       63.38      152.59     16.63 o 
 -11   1   6       35.49       28.59     12.25 o 
  -9   1   6        8.35      126.44     22.02 o 
  -7   1   6    24056.82    24656.27    341.72 o 
  -5   1   6    14369.97    15873.77    169.12 o 
  -3   1   6      917.87     1456.02     12.24 o 
  -1   1   6    10498.17    11121.99    128.38 o 
   1   1   6      871.81     1332.39     14.43 o 
   3   1   6    10607.47    10785.15    133.75 o 
   5   1   6    33793.11    35735.57    567.68 o 
   7   1   6    40572.56    45754.12    822.93 o 
   9   1   6     7423.78     2219.44   3723.04 o 
  11   1   6    21223.46    20211.24    427.76 o 
  13   1   6    27902.45    30551.06    792.74 o 
  15   1   6     1366.30     1302.29     41.94 o 
  17   1   6     5093.73     5107.58    173.61 o 
  19   1   6     3517.07     3218.43    130.63 o 
  21   1   6      539.72      499.76     23.21 o 
  23   1   6     1878.16     1828.95     86.37 o 
  25   1   6     1674.74     1624.43     41.57 o 
  27   1   6     1319.84     1256.87     57.57 o 
  29   1   6      509.09      519.32     40.06 o 
 -28   2   6      242.81      196.94     33.88 o 
 -26   2   6       10.90       45.24     26.76 o 
 -24   2   6      634.29      595.38     36.73 o 
 -22   2   6      184.47      221.72     28.54 o 
 -20   2   6      512.91      641.72     33.11 o 
 -18   2   6      336.66      425.07     27.07 o 
 -16   2   6     1451.13     1304.34     41.14 o 
 -14   2   6       21.19      133.00     17.48 o 
 -12   2   6     9124.58     9431.25    227.37 o 
 -10   2   6    14324.04    13523.66    196.18 o 
  -8   2   6    18369.36    17402.05    437.64 o 
  -6   2   6    55075.86    57784.56   1074.62 o 
  -4   2   6    21171.97    20848.03    300.32 o 
  -2   2   6    22668.61    22979.26    263.33 o 
   0   2   6       27.88       38.59      4.86 o 
   2   2   6     2598.15     2552.74     31.46 o 
   4   2   6      264.85      326.06     11.39 o 
   6   2   6     9348.67     8783.46    241.23 o 
   8   2   6    25586.88    21892.78   3580.98 o 
  10   2   6    10867.56    10995.05    397.43 o 
  12   2   6    19852.84    20680.80    643.22 o 
  14   2   6    11621.81    11726.48    269.09 o 
  16   2   6     1466.76     1473.71     37.45 o 
  18   2   6     3486.53     3467.67     57.50 o 
  20   2   6      515.92      604.73     43.31 o 
  22   2   6      336.13      342.61     21.52 o 
  24   2   6      216.91      243.30     20.45 o 
  26   2   6     1768.25     1845.22     85.07 o 
  28   2   6      870.99      844.20     39.08 o 
 -27   3   6       97.13       87.28     31.51 o 
 -25   3   6      122.69      111.80     26.80 o 
 -23   3   6        3.07       15.70     19.22 o 
 -21   3   6      894.25      982.13     47.47 o 
 -19   3   6      747.35      811.23     36.79 o 
 -17   3   6      295.45      412.37     26.21 o 
 -15   3   6        1.32       17.64     15.45 o 
 -13   3   6     8362.99     8149.31    202.97 o 
 -11   3   6        9.67       32.46     14.45 o 
  -9   3   6     3984.21     4153.87     72.44 o 
  -7   3   6      278.35      404.48     40.56 o 
  -5   3   6      886.55     1002.86     20.54 o 
  -3   3   6     1071.49      962.71     21.70 o 
  -1   3   6      100.28       62.08     14.98 o 
   1   3   6       13.92       44.76     10.50 o 
   3   3   6      343.53      588.14     15.73 o 
   5   3   6    14106.76    14309.67    271.11 o 
   7   3   6     4906.59     4765.93    157.18 o 
   9   3   6     1655.36     1637.42     51.22 o 
  11   3   6    19115.48    19666.96    765.07 o 
  13   3   6        2.53       34.72     14.78 o 
  15   3   6     4075.13     4387.58    111.07 o 
  17   3   6     1632.74     1624.58     50.77 o 
  19   3   6      164.87      223.70     12.43 o 
  21   3   6      256.05      302.02     16.02 o 
  23   3   6      772.52      735.83     45.99 o 
  25   3   6     1664.69     1670.03     75.43 o 
  27   3   6        1.54       -7.72     13.49 o 
 -28   4   6       45.07       33.07     34.04 o 
 -26   4   6        2.31       13.05     24.47 o 
 -24   4   6      334.54      353.00     32.14 o 
 -22   4   6      260.82      268.58     29.43 o 
 -20   4   6     5701.62     5604.06    122.59 o 
 -18   4   6     1856.71     1918.60     84.12 o 
 -16   4   6      106.43      129.09     23.27 o 
 -14   4   6      252.49      205.55     19.98 o 
 -12   4   6     3320.72     3408.35     70.42 o 
 -10   4   6      135.97      533.59    202.70 o 
  -8   4   6     8417.53     8688.46    224.90 o 
  -6   4   6       69.40       34.38     10.48 o 
  -4   4   6    54394.09    56379.06   1185.61 o 
  -2   4   6      586.37      897.50     17.05 o 
   0   4   6    21754.14    20307.37    262.81 o 
   2   4   6     3309.27     2744.14     38.05 o 
   4   4   6        6.49       12.20      6.31 o 
   6   4   6     3436.29     3114.63     36.21 o 
   8   4   6     6095.56     6213.97     76.83 o 
  10   4   6    20677.81    19747.07    387.97 o 
  12   4   6    31282.57    32198.54   1008.81 o 
  14   4   6      137.76      166.25     30.33 o 
  16   4   6       97.69       93.73     27.34 o 
  18   4   6       19.35       37.99     13.68 o 
  20   4   6     1936.93     1793.16     65.83 o 
  22   4   6        3.08       10.40     10.45 o 
  24   4   6        8.20        9.07     12.18 o 
  26   4   6        2.85       11.21     11.53 o 
 -27   5   6       34.01       41.78     25.24 o 
 -25   5   6      791.16      763.97     49.80 o 
 -23   5   6     1687.36     1684.30     42.89 o 
 -21   5   6     1100.34     1155.09     46.79 o 
 -19   5   6      154.75      176.75     15.79 o 
 -17   5   6      172.69      166.76     19.90 o 
 -15   5   6     2520.39     2197.64     82.58 o 
 -13   5   6       27.16       47.49      4.07 o 
 -11   5   6     7520.57     7261.38    255.91 o 
  -9   5   6     6234.49     7097.31    132.59 o 
  -7   5   6      957.09      967.00     25.07 o 
  -5   5   6     3019.21     2790.35     37.78 o 
  -3   5   6      100.84       76.06      9.19 o 
  -1   5   6      449.94      585.68     18.60 o 
   1   5   6     3701.19     3525.60     39.11 o 
   3   5   6    23777.70    21350.04    263.39 o 
   5   5   6    49995.89    49215.85    913.29 o 
   7   5   6    62187.22    61970.73   1103.26 o 
   9   5   6    10172.19     9771.11    178.14 o 
  11   5   6     7596.62     7793.50    108.57 o 
  13   5   6     4850.25     4822.04    108.09 o 
  15   5   6     6241.10     5967.18    181.38 o 
  17   5   6     1103.92      998.30     55.98 o 
  19   5   6     1067.67      914.36     76.76 o 
  21   5   6      205.75      232.77     28.59 o 
  23   5   6     3757.77     3429.61    250.27 o 
  25   5   6     1986.47     1830.27    125.03 o 
  27   5   6      521.22      497.77     42.61 o 
 -26   6   6      460.79      449.60     47.68 o 
 -24   6   6     2647.21     2689.46    179.86 o 
 -22   6   6     1315.29     1401.52     64.71 o 
 -20   6   6      405.85      416.01     21.77 o 
 -18   6   6      535.86      563.79     28.04 o 
 -16   6   6       14.93       16.17     13.42 o 
 -14   6   6      127.47      110.17     21.53 o 
 -12   6   6     5966.09     5906.95    136.63 o 
 -10   6   6     3752.56     3683.64    146.63 o 
  -8   6   6      215.29      203.37     16.85 o 
  -6   6   6     6235.25     5560.32     75.01 o 
  -4   6   6       95.49       56.74      8.05 o 
  -2   6   6     4264.48     3983.78     60.77 o 
   0   6   6     3361.19     2968.71     41.58 o 
   2   6   6    17868.35    18912.84    241.28 o 
   4   6   6    29904.79    29686.16    416.13 o 
   6   6   6    52090.44    51060.44    969.14 o 
   8   6   6    14907.57    14298.35    186.83 o 
  10   6   6     5276.95     4874.14     73.58 o 
  12   6   6     4598.16     4580.35     82.63 o 
  14   6   6     3449.86     3141.06     75.43 o 
  16   6   6     2001.79     2107.33     57.34 o 
  18   6   6     1477.81     1454.00     76.01 o 
  20   6   6      993.68     1017.26     77.71 o 
  22   6   6      876.66      917.66     36.65 o 
  24   6   6     3190.19     3015.59    164.99 o 
  26   6   6     1800.01     1899.45    140.03 o 
 -23   7   6     1289.45     1152.82     69.67 o 
 -21   7   6       21.28        3.79     23.53 o 
 -19   7   6      764.51      853.89     52.87 o 
 -17   7   6     2012.04     1982.07     68.23 o 
 -15   7   6      391.51      411.83     32.03 o 
 -13   7   6       16.39        7.75     16.84 o 
 -11   7   6     4349.18     4172.80     79.22 o 
  -9   7   6    15875.92    16402.22    272.88 o 
  -7   7   6    27579.88    27049.80    463.42 o 
  -5   7   6    23064.66    23987.96    362.18 o 
  -3   7   6     1258.45     1081.23     18.20 o 
  -1   7   6      813.13      919.46     28.46 o 
   1   7   6      227.89      280.48     14.43 o 
   3   7   6     1143.18     1030.69     21.02 o 
   5   7   6      274.06      258.45     18.22 o 
   7   7   6     5155.49     4514.16     99.00 o 
   9   7   6     3986.62     3858.30     57.06 o 
  11   7   6     3465.63     3209.96     72.83 o 
  13   7   6     5335.35     5287.23    143.24 o 
  15   7   6     7244.87     6928.93    149.00 o 
  17   7   6     2709.20     2715.70     50.91 o 
  19   7   6     3505.71     3428.03     99.10 o 
  21   7   6      256.83      227.95     14.13 o 
  23   7   6      390.03      388.99     26.83 o 
 -22   8   6      505.23      493.47     46.38 o 
 -20   8   6     1438.78     1599.29     74.62 o 
 -18   8   6     1182.45     1249.80     57.10 o 
 -16   8   6      151.73      165.04     23.19 o 
 -14   8   6     1381.86     1321.41     43.47 o 
 -12   8   6     1172.87     1080.71    134.78 o 
 -10   8   6      478.96      583.49     25.31 o 
  -8   8   6      917.25      977.51     35.75 o 
  -6   8   6     4860.22     4506.23     59.50 o 
  -4   8   6       18.78       48.82     20.01 o 
  -2   8   6       12.60       26.69     10.05 o 
   0   8   6      517.70      398.57     20.22 o 
   2   8   6      738.38      858.50     30.77 o 
   4   8   6     3589.57     3496.43     86.49 o 
   6   8   6      135.91      121.85     12.82 o 
   8   8   6     1709.38     1556.37     25.15 o 
  10   8   6      234.67      227.59     11.59 o 
  12   8   6     1276.68     1127.74     32.00 o 
  14   8   6    11669.95    11636.40    392.33 o 
  16   8   6    11756.65    11216.50    328.30 o 
  18   8   6     5555.83     5510.60    160.23 o 
  20   8   6      196.02      179.91     16.77 o 
  22   8   6      611.13      665.30     59.06 o 
 -21   9   6     1007.62     1075.59     64.99 o 
 -19   9   6     1719.05     1745.36     60.79 o 
 -17   9   6       22.58        6.92     19.99 o 
 -15   9   6     1212.31     1230.18     45.37 o 
 -13   9   6     2582.00     2565.64     67.16 o 
 -11   9   6      734.09      839.70     32.39 o 
  -9   9   6      430.92      428.26     25.95 o 
  -7   9   6     3091.31     3112.21     61.98 o 
  -5   9   6     1228.31     1193.36     30.45 o 
  -3   9   6     1792.86     1886.36     45.02 o 
  -1   9   6     2017.62     2122.66     33.47 o 
   1   9   6    10439.10    10171.46    162.13 o 
   3   9   6    11508.49    11031.00    165.92 o 
   5   9   6     4346.73     4076.20    121.61 o 
   7   9   6     6814.31     6610.81    200.83 o 
   9   9   6     5376.31     5136.31    146.11 o 
  11   9   6     6561.81     6304.36    188.96 o 
  13   9   6      426.67      417.73     26.57 o 
  15   9   6     3209.61     3065.50    113.70 o 
  17   9   6     1145.11     1079.26     34.62 o 
  19   9   6       16.88       15.88     11.39 o 
  21   9   6      157.46      126.09     28.12 o 
 -18  10   6       79.41       80.96     22.47 o 
 -16  10   6       69.58       52.31     19.79 o 
 -14  10   6      318.46      317.17     26.73 o 
 -12  10   6      454.67      496.38     36.62 o 
 -10  10   6     4578.80     4418.94    101.07 o 
  -8  10   6      451.61      570.08     30.47 o 
  -6  10   6      114.78       92.88     18.25 o 
  -4  10   6        9.68       23.77     10.37 o 
  -2  10   6      742.04      822.50     26.50 o 
   0  10   6      907.79      839.95     27.09 o 
   2  10   6      234.73      236.96     16.50 o 
   4  10   6      972.84     1136.84    423.09 o 
   6  10   6     2297.18     2218.61    120.12 o 
   8  10   6     1810.22     1660.23     96.21 o 
  10  10   6      239.48      235.46     45.04 o 
  12  10   6     1827.91     1654.34     75.27 o 
  14  10   6        0.91       22.27     12.65 o 
  16  10   6       10.75       11.92     11.86 o 
  18  10   6      277.93      298.16     40.88 o 
 -15  11   6        2.49        6.81     19.08 o 
 -13  11   6      820.08      892.72     43.65 o 
 -11  11   6     1536.11     1634.88     66.38 o 
  -9  11   6       36.82       86.58     23.32 o 
  -7  11   6      548.43      561.03     31.17 o 
  -5  11   6        0.43        8.75      8.32 o 
  -3  11   6     1224.68     1193.67     33.35 o 
  -1  11   6     3005.82     2975.52     69.27 o 
   1  11   6     2471.96     2343.31     47.80 o 
   3  11   6     1953.44     1982.41     77.15 o 
   5  11   6     4966.97     4947.34     99.83 o 
   7  11   6     5677.92     6138.72    192.55 o 
   9  11   6     1612.45     1473.09     53.79 o 
  11  11   6      121.22      102.82     15.48 o 
  13  11   6       84.00       66.96     24.07 o 
  15  11   6       41.40       17.11     17.97 o 
 -10  12   6      382.63      428.97     34.01 o 
  -8  12   6     2537.83     2645.45     83.63 o 
  -6  12   6     1964.62     2143.92     83.57 o 
  -4  12   6       25.50       63.18     20.36 o 
  -2  12   6     1213.27     1332.63     49.33 o 
   0  12   6     1901.27     2088.65     58.83 o 
   2  12   6      491.40      506.20     33.76 o 
   4  12   6       79.05       61.18     22.39 o 
   6  12   6        7.91       28.55     14.31 o 
   8  12   6        0.20       13.30     13.63 o 
  10  12   6      229.30      203.06     18.01 o 
  -3  13   6     1026.81      970.44     47.44 o 
  -1  13   6      349.38      384.40     32.85 o 
   1  13   6       57.31       36.55     30.27 o 
   3  13   6       22.11       13.85     19.01 o 
 -29   1   7       52.14       37.71     28.61 o 
 -27   1   7       50.94       40.04     25.80 o 
 -25   1   7      233.57      259.06     34.05 o 
 -23   1   7     5371.03     5443.20    165.27 o 
 -21   1   7     2560.78     2625.37     67.82 o 
 -19   1   7     3808.11     3894.88     87.98 o 
 -17   1   7     2090.44     2076.78     62.90 o 
 -15   1   7      645.12      664.94     27.46 o 
 -13   1   7       86.32      122.07     19.30 o 
 -11   1   7     4355.85     5001.94     98.12 o 
  -9   1   7       72.59       46.83     12.20 o 
  -7   1   7    23597.80    22814.61    282.24 o 
  -5   1   7      553.98      842.17     28.84 o 
  -3   1   7       76.86       68.38      4.71 o 
  -1   1   7    17171.33    17706.70    185.31 o 
   1   1   7     9827.43    10147.40    148.16 o 
   3   1   7    36654.00    43212.00    611.93 o 
   5   1   7    71372.47    71735.95   1334.27 o 
   7   1   7    47446.55    44658.64   3471.70 o 
   9   1   7    65328.40    74393.61   1681.62 o 
  11   1   7     4171.57     4503.85    182.53 o 
  13   1   7     3474.53     3299.90     83.29 o 
  15   1   7      132.96      136.56      9.41 o 
  17   1   7     3683.76     3768.61    122.92 o 
  19   1   7        7.61       19.44     13.33 o 
  21   1   7     6455.01     6467.45    315.12 o 
  23   1   7     9766.31     9745.12    592.92 o 
  25   1   7     5734.37     5830.66    249.15 o 
  27   1   7      117.45       99.28     16.87 o 
 -28   2   7      160.32      140.54     35.86 o 
 -26   2   7      101.05       69.23     26.86 o 
 -24   2   7      772.49      818.26     71.56 o 
 -22   2   7     1185.24     1173.10     58.36 o 
 -20   2   7     2165.80     2086.00     65.54 o 
 -18   2   7     3780.12     3939.41     88.07 o 
 -16   2   7     4098.76     4160.97    114.66 o 
 -14   2   7     8828.23     8971.42    206.22 o 
 -12   2   7     5401.57     5498.50     84.49 o 
 -10   2   7     2869.03     2504.41     42.92 o 
  -8   2   7    55693.65    51678.22   3617.36 o 
  -6   2   7    25581.60    24136.56    377.98 o 
  -4   2   7       47.38       64.15      8.49 o 
  -2   2   7    25986.12    27386.88    369.54 o 
   0   2   7     8152.36     8731.92     79.54 o 
   2   2   7     1722.82     2158.62     35.34 o 
   4   2   7    13871.63    14580.72    202.45 o 
   6   2   7       71.36       82.80     10.68 o 
   8   2   7      407.61      654.63     17.80 o 
  10   2   7    10174.72    10090.61    346.80 o 
  12   2   7     8015.57      776.36   3525.92 o 
  14   2   7     8941.01     9022.44    221.29 o 
  16   2   7    15084.11    15898.70    482.05 o 
  18   2   7    12665.09    13021.88    561.32 o 
  20   2   7     1706.91     1836.56     76.32 o 
  22   2   7     1013.68      934.61     55.52 o 
  24   2   7     4189.84     4107.64    224.35 o 
  26   2   7       45.98       44.09     11.74 o 
  28   2   7       54.98       50.92     14.34 o 
 -27   3   7       52.12       64.69     31.59 o 
 -25   3   7       23.02       44.55     23.59 o 
 -23   3   7        1.55       33.54     42.28 o 
 -21   3   7     1949.07     1964.23     74.78 o 
 -19   3   7     4830.82     4851.08    140.10 o 
 -17   3   7     4257.01     4448.13    173.10 o 
 -15   3   7      278.63      238.41     21.16 o 
 -13   3   7     3387.99     3337.63     71.28 o 
 -11   3   7      437.42      439.00     26.80 o 
  -9   3   7    51693.03    54037.84    986.59 o 
  -7   3   7    89473.34    94937.73   2518.57 o 
  -5   3   7    15451.33    16201.05    246.76 o 
  -3   3   7     8636.23     8833.08     91.70 o 
  -1   3   7      136.55      272.61     10.29 o 
   1   3   7      804.35      621.70     30.87 o 
   3   3   7      506.31      439.35     13.38 o 
   5   3   7     1725.94     1886.37     28.58 o 
   7   3   7      198.41      243.38     20.32 o 
   9   3   7     9680.32     8565.27    131.19 o 
  11   3   7    25238.56    25607.08    732.58 o 
  13   3   7     6270.13     1876.33   2518.53 o 
  15   3   7    25960.61    27092.77    915.67 o 
  17   3   7    33674.54    34816.82    853.76 o 
  19   3   7    14354.33    14293.69    419.29 o 
  21   3   7      609.22      634.53     22.46 o 
  23   3   7     2556.11     2503.97     59.40 o 
  25   3   7      725.93      649.89     46.28 o 
  27   3   7        6.04       -3.30     11.19 o 
 -26   4   7      318.05      318.60     47.79 o 
 -24   4   7     1379.02     1482.15     61.21 o 
 -22   4   7     1996.79     1997.79     83.26 o 
 -20   4   7       95.28      123.48     27.84 o 
 -18   4   7      569.70      702.19     43.09 o 
 -16   4   7      245.83      235.52     24.51 o 
 -14   4   7      582.71      690.97     29.75 o 
 -12   4   7     3320.22     3334.41    110.90 o 
 -10   4   7      246.95      203.69     23.96 o 
  -8   4   7    15569.83    15839.81    256.04 o 
  -6   4   7     2793.11     2083.76     36.38 o 
  -4   4   7       58.38       75.51     36.21 o 
  -2   4   7     3513.64     4070.84    165.83 o 
   0   4   7    24729.71    27686.89    434.52 o 
   2   4   7    30015.67    30666.66    440.38 o 
   4   4   7    75355.52    75394.16   1411.43 o 
   6   4   7    89559.31    90662.08   2037.05 o 
   8   4   7    32312.89    32600.47    529.21 o 
  10   4   7     1903.49     2171.96     50.77 o 
  12   4   7     4666.80     4771.02    165.00 o 
  14   4   7      173.96      157.16     12.23 o 
  16   4   7     8975.45     9118.15    336.68 o 
  18   4   7     3580.83     3482.84    186.57 o 
  20   4   7      440.05      448.72     33.58 o 
  22   4   7     5696.67     5605.98    180.46 o 
  24   4   7     5822.13     5374.35    252.52 o 
  26   4   7     1363.43     1276.79     80.18 o 
 -25   5   7      662.12      569.46     97.34 o 
 -23   5   7     1239.69     1214.05    218.44 o 
 -21   5   7      376.53      410.98     28.70 o 
 -19   5   7      419.62      452.22     28.92 o 
 -17   5   7     3421.88     2974.33     45.97 o 
 -15   5   7       11.55        1.19     20.57 o 
 -13   5   7     1258.85     1261.08     55.69 o 
 -11   5   7      266.95      247.79     22.61 o 
  -9   5   7       86.75      124.88     19.58 o 
  -7   5   7      172.41      143.48     15.56 o 
  -5   5   7     2446.97     2595.54     39.81 o 
  -3   5   7     9384.78     8971.50    123.60 o 
  -1   5   7     2539.19     2582.68     43.75 o 
   1   5   7     7621.56     7363.64     92.29 o 
   3   5   7    29736.04    28447.63    388.00 o 
   5   5   7    55838.51    55910.36   1089.82 o 
   7   5   7    20183.58    19747.93    284.36 o 
   9   5   7    10293.97    10219.81    279.71 o 
  11   5   7     1436.77     1503.04     94.84 o 
  13   5   7     2534.59     2708.87    115.73 o 
  15   5   7       50.07       50.84      7.30 o 
  17   5   7      957.84      786.91     50.68 o 
  19   5   7      908.59      780.37     50.62 o 
  21   5   7      724.34      750.60     50.60 o 
  23   5   7     1685.44     1525.84     65.90 o 
  25   5   7      613.75      659.84     41.45 o 
 -24   6   7      844.92      953.00     68.92 o 
 -22   6   7     1981.88     2091.54    160.43 o 
 -20   6   7     3396.69     3235.72    105.79 o 
 -18   6   7     5074.90     5430.64    143.68 o 
 -16   6   7      954.89     1027.93     49.63 o 
 -14   6   7      320.40      330.51     27.51 o 
 -12   6   7     2174.95     2103.65     63.88 o 
 -10   6   7     1021.85      982.39     35.71 o 
  -8   6   7      473.26      467.39     21.85 o 
  -6   6   7        3.61       22.33     11.14 o 
  -4   6   7     6381.86     6482.97     69.87 o 
  -2   6   7     7675.87     6552.21     93.85 o 
   0   6   7      138.90      130.24     16.16 o 
   2   6   7     1162.12     1169.64     19.86 o 
   4   6   7     1998.85     1896.73     25.63 o 
   6   6   7     2476.67     2314.61     36.65 o 
   8   6   7     5210.19     4937.00     86.82 o 
  10   6   7     9519.48     9326.03    124.05 o 
  12   6   7    11081.37    10229.16    236.26 o 
  14   6   7      156.34      202.58     14.04 o 
  16   6   7     1360.53     1408.64     27.60 o 
  18   6   7        7.28        5.40      6.94 o 
  20   6   7     1615.70     1615.79     70.55 o 
  22   6   7     4073.50     3852.58    130.93 o 
  24   6   7     2968.32     3233.82    133.28 o 
 -23   7   7      697.12      706.44    144.27 o 
 -21   7   7       14.63       25.54     32.27 o 
 -19   7   7        4.02       12.22     26.90 o 
 -17   7   7       43.43       66.13     28.84 o 
 -15   7   7        0.76       -3.05     18.34 o 
 -13   7   7      307.99      263.57     26.08 o 
 -11   7   7       79.81      109.51     18.03 o 
  -9   7   7      213.36      232.56     22.38 o 
  -7   7   7     6027.72     6074.32     98.02 o 
  -5   7   7     1200.31     1252.45     16.55 o 
  -3   7   7     8878.03     8986.34    111.01 o 
  -1   7   7     4495.64     4648.83     68.42 o 
   1   7   7      838.85      824.99     20.31 o 
   3   7   7     1721.19     1682.88     26.22 o 
   5   7   7     5680.59     5570.56     90.96 o 
   7   7   7     3010.77     2991.52     61.07 o 
   9   7   7     2222.51     2276.42     43.78 o 
  11   7   7     1647.08     1496.27     29.14 o 
  13   7   7     2479.67     2314.20     77.44 o 
  15   7   7     1034.70      924.08     37.00 o 
  17   7   7       74.61       78.59     11.09 o 
  19   7   7      594.52      615.65     29.10 o 
  21   7   7     1728.40     1626.01     40.95 o 
  23   7   7     2800.69     2953.43    106.82 o 
 -22   8   7      406.23      428.31     63.42 o 
 -20   8   7     1514.30     1547.04     76.30 o 
 -18   8   7     2738.46     2789.99     98.63 o 
 -16   8   7     1942.35     2028.52     59.49 o 
 -14   8   7      780.42      753.81    100.71 o 
 -12   8   7      361.52      317.54     29.08 o 
 -10   8   7     4368.77     4173.21     77.81 o 
  -8   8   7    10387.99    10355.06    169.51 o 
  -6   8   7    12632.44    12464.86    211.51 o 
  -4   8   7      393.41      398.97     12.48 o 
  -2   8   7      116.67      176.02      9.96 o 
   0   8   7      265.41      307.96     18.08 o 
   2   8   7      719.69      682.48     28.61 o 
   4   8   7     2730.76     2515.83     82.72 o 
   6   8   7      348.18      308.10     20.21 o 
   8   8   7     4802.56     4368.37    115.78 o 
  10   8   7    15932.23    15342.55    340.09 o 
  12   8   7     4740.45     4700.02    161.82 o 
  14   8   7     4280.97     4048.09    127.96 o 
  16   8   7     3612.78     3488.81    104.95 o 
  18   8   7     4931.90     4604.92    164.39 o 
  20   8   7     2047.00     2075.98     89.16 o 
  22   8   7       17.57       44.20     26.01 o 
 -21   9   7      165.34      139.28     30.01 o 
 -19   9   7      159.60      176.38     31.58 o 
 -17   9   7        4.95       17.03     19.59 o 
 -15   9   7       16.81       17.81     16.75 o 
 -13   9   7      756.93      732.03     38.52 o 
 -11   9   7      339.06      357.79     24.68 o 
  -9   9   7       54.54       59.49     17.46 o 
  -7   9   7      797.83      837.04     33.05 o 
  -5   9   7     5552.62     5704.13     72.61 o 
  -3   9   7      776.41      864.16     17.98 o 
  -1   9   7      432.23      434.23     19.29 o 
   1   9   7      204.11      176.89     21.26 o 
   3   9   7     5696.77     5641.16     93.99 o 
   5   9   7    17800.62    17240.88    357.51 o 
   7   9   7     8961.80     8563.63    193.16 o 
   9   9   7      416.96      465.94     27.43 o 
  11   9   7     2496.32     2370.30     77.29 o 
  13   9   7     4893.60     4698.13    197.62 o 
  15   9   7     3588.50     3580.36    145.19 o 
  17   9   7     2198.62     1995.36    101.87 o 
  19   9   7     1306.12     1264.26     56.53 o 
 -18  10   7      581.96      572.28     38.72 o 
 -16  10   7      101.84      102.75     24.49 o 
 -14  10   7       51.69       88.00     24.11 o 
 -12  10   7       33.57       30.97     22.84 o 
 -10  10   7       39.90       37.63     21.82 o 
  -8  10   7      168.54      166.95     20.58 o 
  -6  10   7     1422.24     1376.43     49.02 o 
  -4  10   7     1325.15     1320.95     25.65 o 
  -2  10   7      266.87      253.83     12.98 o 
   0  10   7     1469.46     1494.59     44.29 o 
   2  10   7    14422.91    14315.30    274.70 o 
   4  10   7    28621.64    29147.82    698.19 o 
   6  10   7    19586.66    20056.48    410.19 o 
   8  10   7     6985.11     6677.79    198.27 o 
  10  10   7       86.51       84.41     22.06 o 
  12  10   7     1223.80     1285.60     49.95 o 
  14  10   7      669.14      651.52     20.20 o 
  16  10   7       41.86       32.27     23.56 o 
  18  10   7       12.49       28.92     24.79 o 
 -15  11   7       68.64       49.54     21.60 o 
 -13  11   7      570.46      592.75     34.88 o 
 -11  11   7      740.46      749.74     45.42 o 
  -9  11   7      783.72      748.67     35.54 o 
  -7  11   7      452.40      504.57     30.87 o 
  -5  11   7      606.49      609.42     36.03 o 
  -3  11   7      675.01      680.78     25.89 o 
  -1  11   7        1.47        9.89     14.49 o 
   1  11   7     1348.48     1413.58     41.77 o 
   3  11   7     3533.07     3634.06    116.97 o 
   5  11   7     1303.31     1429.51     68.99 o 
   7  11   7      267.67      285.41     23.56 o 
   9  11   7      333.95      378.03     32.07 o 
  11  11   7     2239.34     2010.80    101.49 o 
  13  11   7     1840.08     1759.28     85.05 o 
  15  11   7      673.11      698.79     45.77 o 
 -10  12   7      619.09      770.79    122.44 o 
  -8  12   7      121.68      149.04     27.15 o 
  -6  12   7      178.68      179.42     23.86 o 
  -4  12   7     1537.81     1615.55     54.41 o 
  -2  12   7     1223.12     1239.20     43.59 o 
   0  12   7       32.80       42.22     13.03 o 
   2  12   7      124.81      182.57     54.96 o 
   4  12   7        0.80       23.92     16.19 o 
   6  12   7      771.94      714.04    147.76 o 
   8  12   7      501.82      554.57     32.19 o 
  10  12   7      491.95      517.52     48.70 o 
 -28   0   8      713.57      900.43    107.26 o 
 -26   0   8     5177.89     4815.15    170.37 o 
 -24   0   8     1145.84     1245.13    141.25 o 
 -22   0   8      197.31      207.24     44.25 o 
 -20   0   8      689.48      601.36     48.95 o 
 -18   0   8     6813.83     5966.50    171.80 o 
 -16   0   8     4079.41     4064.41    110.51 o 
 -14   0   8     1265.09     1363.67     49.63 o 
 -12   0   8     4278.01     4091.32    104.20 o 
 -10   0   8    18308.95    19954.41    536.52 o 
  -8   0   8    26249.31    24336.42    440.25 o 
  -6   0   8    48625.66    52438.93   1328.55 o 
  -4   0   8    53471.67    56468.09   1155.68 o 
  -2   0   8    11508.71    10687.50    125.37 o 
   0   0   8     3092.95     4230.06     78.67 o 
   2   0   8    48810.92    52180.36   1265.61 o 
   4   0   8   216314.69   235044.27  10150.70 o 
   6   0   8    89470.07    93528.53   3243.87 o 
   8   0   8    14654.32    14335.54   1073.48 o 
  10   0   8       46.63       48.36     16.15 o 
  12   0   8      140.39       78.57      8.78 o 
  14   0   8     2428.90     2658.40    103.78 o 
  16   0   8     3716.01     3803.46    415.29 o 
  18   0   8       14.52       23.51     10.06 o 
  20   0   8     3802.88     3838.96    222.94 o 
  22   0   8    15015.23    14187.17   1185.49 o 
  24   0   8     3997.02     4308.81    260.87 o 
  26   0   8      290.13      203.86     47.54 o 
  28   0   8     1587.85     1695.14    230.51 o 
 -27   1   8      969.64      876.44     49.96 o 
 -25   1   8      880.64      865.37     45.61 o 
 -23   1   8      236.60      287.57     43.09 o 
 -21   1   8     3341.09     3459.78    166.72 o 
 -19   1   8     4521.63     4565.10    104.02 o 
 -17   1   8     2999.03     3211.30     83.61 o 
 -15   1   8     2540.12     2626.48     56.01 o 
 -13   1   8       18.90       27.87     15.55 o 
 -11   1   8       84.00      175.62     85.59 o 
  -9   1   8    11663.13    11353.58    128.69 o 
  -7   1   8    22678.06    20913.47    260.21 o 
  -5   1   8    11397.75    12903.90    161.45 o 
  -3   1   8     5575.24     5695.23     47.78 o 
  -1   1   8      897.27      846.43     14.52 o 
   1   1   8     6147.78     6151.83    100.01 o 
   3   1   8    41027.93    45766.54    673.57 o 
   5   1   8    94489.16   105394.48   2654.16 o 
   7   1   8     2458.81     2257.61     23.64 o 
   9   1   8      405.94      269.62     10.74 o 
  11   1   8    29853.27    32345.17    577.59 o 
  13   1   8      420.78      354.27     22.19 o 
  15   1   8     3215.68     3644.94    112.73 o 
  17   1   8      627.74      701.12     35.30 o 
  19   1   8     1151.55      959.40     53.13 o 
  21   1   8      496.84      436.02     25.68 o 
  23   1   8       89.35       84.31     14.80 o 
  25   1   8        3.13       -3.58      9.38 o 
  27   1   8        0.62       22.09     11.07 o 
 -28   2   8       39.41       46.12     41.83 o 
 -26   2   8        0.51       -5.20     21.32 o 
 -24   2   8      704.48      685.95     43.95 o 
 -22   2   8     6882.13     6986.68    238.34 o 
 -20   2   8    13682.43    13774.51    408.77 o 
 -18   2   8     9712.19     9566.22    208.37 o 
 -16   2   8    12199.61    11647.72    387.65 o 
 -14   2   8     5114.10     5064.09    100.66 o 
 -12   2   8      106.50      106.66     15.34 o 
 -10   2   8       96.88      153.14     17.84 o 
  -8   2   8    14903.78    15354.01    250.81 o 
  -6   2   8      158.96      209.48     11.48 o 
  -4   2   8      917.23     1111.75     18.18 o 
  -2   2   8     1017.63     1028.65     20.53 o 
   0   2   8      724.46     1104.52     21.14 o 
   2   2   8       33.72       69.82     21.33 o 
   4   2   8     3917.09     3906.86     60.80 o 
   6   2   8     6940.99     7586.69    156.76 o 
   8   2   8    12538.30    11727.27    410.55 o 
  10   2   8    11044.36    11394.20    202.78 o 
  12   2   8    14773.05      977.48   6481.57 o 
  14   2   8     8482.57     8355.55    241.47 o 
  16   2   8    15671.56    15436.28    409.05 o 
  18   2   8    14829.75    15180.20    462.07 o 
  20   2   8     5307.67     5172.73    221.75 o 
  22   2   8     2954.83     2934.39     89.79 o 
  24   2   8     1314.64     1359.28     56.49 o 
  26   2   8     1338.67     1359.60     85.93 o 
  28   2   8       61.50       82.12     17.78 o 
 -27   3   8      184.10      230.51     33.16 o 
 -25   3   8       82.31       79.82     27.67 o 
 -23   3   8      867.01      988.37     71.55 o 
 -21   3   8     3438.68     3854.39    232.54 o 
 -19   3   8     1498.30     1497.93    123.03 o 
 -17   3   8      955.08     1134.33     41.73 o 
 -15   3   8        1.16       16.38     18.89 o 
 -13   3   8        2.72       34.02     16.74 o 
 -11   3   8        4.30       15.96      5.68 o 
  -9   3   8      512.99      567.56     12.92 o 
  -7   3   8     3127.30     3297.73     53.38 o 
  -5   3   8     4046.77     4263.34    110.26 o 
  -3   3   8     3902.30     4918.07     68.11 o 
  -1   3   8     5608.14     5609.87     50.25 o 
   1   3   8     3667.36     3501.53     50.42 o 
   3   3   8    10749.63    11486.43    191.28 o 
   5   3   8     4167.88     3784.16     52.50 o 
   7   3   8     9602.31     8945.89    152.83 o 
   9   3   8    21500.52    22580.41    440.91 o 
  11   3   8     6753.95     6367.46    198.04 o 
  13   3   8       88.48       70.50     14.25 o 
  15   3   8       55.92       31.93     31.92 o 
  17   3   8      310.01      368.12     17.53 o 
  19   3   8      195.54      169.45     11.48 o 
  21   3   8      582.81      585.97     17.45 o 
  23   3   8     3891.32     3802.85    149.21 o 
  25   3   8     1803.86     1920.06    110.92 o 
  27   3   8       53.49       98.15     40.86 o 
 -26   4   8      132.73      184.24     31.64 o 
 -24   4   8      139.12      160.82     34.13 o 
 -22   4   8     4186.84     3968.18    105.48 o 
 -20   4   8    14429.88    14860.64    534.09 o 
 -18   4   8     1956.51     1903.33     82.69 o 
 -16   4   8     1673.53     1741.16     70.56 o 
 -14   4   8     1548.66     1456.85     40.98 o 
 -12   4   8      398.56      448.00     31.45 o 
 -10   4   8     2070.82     1682.65     52.02 o 
  -8   4   8       36.39       59.98     13.04 o 
  -6   4   8      712.46      723.86     28.29 o 
  -4   4   8      362.00      500.72     21.74 o 
  -2   4   8      185.88      204.67      9.62 o 
   0   4   8        4.28       22.69      7.25 o 
   2   4   8      287.47      234.55      7.73 o 
   4   4   8     9240.80     9045.85     86.62 o 
   6   4   8      380.75      531.01     57.99 o 
   8   4   8     9033.29     9103.99    193.78 o 
  10   4   8    17150.66    17151.16    472.05 o 
  12   4   8    10242.74     9301.27    296.88 o 
  14   4   8      771.89      764.27     17.24 o 
  16   4   8     2906.91     1062.87   1159.37 o 
  18   4   8     6434.58     6403.81    353.36 o 
  20   4   8     1207.03     1061.58     77.46 o 
  22   4   8     1357.30     1274.75    115.09 o 
  24   4   8     3234.12     3144.71    176.21 o 
  26   4   8      764.35      840.28     62.60 o 
 -25   5   8     1763.25     1576.00    276.92 o 
 -23   5   8      716.45      904.13     86.64 o 
 -21   5   8      396.58      391.86     17.60 o 
 -19   5   8      399.27      360.85     42.75 o 
 -17   5   8     2234.93     2130.94     65.50 o 
 -15   5   8      624.05      623.43     51.18 o 
 -13   5   8     1219.06     1034.43     58.17 o 
 -11   5   8      471.74      527.32     37.16 o 
  -9   5   8     4669.41     4312.57     90.76 o 
  -7   5   8    15416.50    15305.50    240.79 o 
  -5   5   8     7165.76     7462.03    102.73 o 
  -3   5   8     9458.34     9439.37    106.85 o 
  -1   5   8     7199.91     7260.14    125.74 o 
   1   5   8     2675.18     2796.63     51.12 o 
   3   5   8    50620.57    52955.40    990.88 o 
   5   5   8    85073.68    81734.16   1829.04 o 
   7   5   8    25058.25    24628.36    361.99 o 
   9   5   8      851.84      819.95     14.59 o 
  11   5   8     1105.36     1050.86     40.11 o 
  13   5   8        6.74        6.82      5.98 o 
  15   5   8       17.87       55.72     10.17 o 
  17   5   8        1.90       -0.96      9.76 o 
  19   5   8     1403.00     1334.46     50.96 o 
  21   5   8     6545.36     6316.91    357.84 o 
  23   5   8     3251.04     3341.88    199.18 o 
  25   5   8      944.52      834.94     75.00 o 
 -24   6   8      303.04      246.98     54.12 o 
 -22   6   8       16.07       20.62     25.61 o 
 -20   6   8      261.20      305.45     36.95 o 
 -18   6   8      572.49      579.94     40.90 o 
 -16   6   8      441.98      545.45     39.57 o 
 -14   6   8        3.23       34.17     20.37 o 
 -12   6   8       12.91       25.95     15.05 o 
 -10   6   8     6846.20     6790.91    116.26 o 
  -8   6   8    14688.01    14864.37    225.39 o 
  -6   6   8     9205.39     9617.56    207.16 o 
  -4   6   8     1585.07     1322.79     54.38 o 
  -2   6   8     1055.34      801.43     35.20 o 
   0   6   8     1332.79     1244.05     30.02 o 
   2   6   8    18192.05    17454.50    244.13 o 
   4   6   8    27576.84    27603.46    399.97 o 
   6   6   8    34079.42    33175.39    561.26 o 
   8   6   8     2123.95     2105.81     59.47 o 
  10   6   8       18.99       20.42     15.25 o 
  12   6   8      162.22       47.22     42.39 o 
  14   6   8     2479.05     2297.95     70.95 o 
  16   6   8     1188.78     1183.15     50.36 o 
  18   6   8      870.71      674.56     41.76 o 
  20   6   8      838.68      797.10     18.98 o 
  22   6   8     2633.28     2736.64    131.30 o 
  24   6   8     2522.85     2569.77    105.58 o 
 -23   7   8      542.35      539.91     73.14 o 
 -21   7   8     2953.91     2829.26    104.32 o 
 -19   7   8     6378.19     6373.69    248.18 o 
 -17   7   8     7676.98     7812.37    202.47 o 
 -15   7   8     9487.31     9720.90    298.91 o 
 -13   7   8     1606.05     1660.52     46.77 o 
 -11   7   8     2804.30     2989.44     86.78 o 
  -9   7   8     8892.92     8979.45    146.48 o 
  -7   7   8    16801.15    15860.69    259.63 o 
  -5   7   8      774.70     1014.92     34.27 o 
  -3   7   8     1520.84     1263.68     21.85 o 
  -1   7   8     1782.86     1867.09     34.31 o 
   1   7   8     3694.51     3644.87     53.75 o 
   3   7   8     8834.57     8224.03    107.28 o 
   5   7   8     1959.86     1750.15     37.55 o 
   7   7   8     1169.75     1176.65     40.31 o 
   9   7   8     2291.71     2234.70     51.29 o 
  11   7   8      728.60      822.93     33.17 o 
  13   7   8    10411.02     9903.28    387.78 o 
  15   7   8     4950.89     4633.61    260.86 o 
  17   7   8    10649.92    10273.20    360.66 o 
  19   7   8     5121.23     4675.40    195.11 o 
  21   7   8     1159.24     1130.14     51.74 o 
  23   7   8      208.35      254.52     33.04 o 
 -22   8   8        6.12       17.33     27.22 o 
 -20   8   8      118.42      115.68     32.74 o 
 -18   8   8     1324.42     1362.89    108.87 o 
 -16   8   8     2689.28     2645.87     84.95 o 
 -14   8   8     2512.22     2517.43     61.03 o 
 -12   8   8       76.11       72.58     19.71 o 
 -10   8   8      659.45      597.05     32.92 o 
  -8   8   8     6888.61     6811.56    109.88 o 
  -6   8   8     8676.16     8672.08    144.63 o 
  -4   8   8      477.86      387.50     14.96 o 
  -2   8   8      211.30      189.52     12.72 o 
   0   8   8      876.63      720.26     21.49 o 
   2   8   8     1549.57     1457.46     37.35 o 
   4   8   8      745.43      741.15     61.67 o 
   6   8   8      800.00      883.51     22.64 o 
   8   8   8     1203.94     1165.40     88.78 o 
  10   8   8      523.10      414.67     21.30 o 
  12   8   8     2589.43     2333.76     54.26 o 
  14   8   8     4932.76     4629.64    182.28 o 
  16   8   8     5049.24     4456.89    184.33 o 
  18   8   8     3386.40     3415.65    154.17 o 
  20   8   8      186.56      184.88     31.84 o 
  22   8   8      188.92      261.13     38.77 o 
 -19   9   8     2348.37     2568.57     85.21 o 
 -17   9   8      749.93      783.27     48.51 o 
 -15   9   8      340.07      391.14     28.65 o 
 -13   9   8      728.75      741.27     33.70 o 
 -11   9   8     2016.00     2093.49     60.02 o 
  -9   9   8     2168.69     2138.00     66.85 o 
  -7   9   8     3425.24     3375.75     72.53 o 
  -5   9   8     4078.83     3950.09     82.81 o 
  -3   9   8      664.00      620.27     25.90 o 
  -1   9   8      865.75      840.60     27.99 o 
   1   9   8     4114.12     4482.05     79.49 o 
   3   9   8     1536.28     1574.96     34.83 o 
   5   9   8     3335.93     3220.56     64.90 o 
   7   9   8     9127.94     8999.15    164.95 o 
   9   9   8     9701.14     9096.62    232.61 o 
  11   9   8     5179.11     4941.29    160.42 o 
  13   9   8       14.49        9.59      8.75 o 
  15   9   8      209.99      234.22     34.45 o 
  17   9   8      109.89       96.74     26.54 o 
  19   9   8      627.69      546.90     46.24 o 
 -16  10   8      290.59      291.71     41.40 o 
 -14  10   8      207.15      211.45     27.05 o 
 -12  10   8     1820.92     1973.40     84.17 o 
 -10  10   8      246.03      256.85     24.41 o 
  -8  10   8      267.78      302.10     37.41 o 
  -6  10   8       41.52       44.94     16.94 o 
  -4  10   8        3.86       11.40      8.89 o 
  -2  10   8      580.46      575.35     17.45 o 
   0  10   8      816.08      788.16     24.75 o 
   2  10   8      354.38      379.44     29.08 o 
   4  10   8     2617.29     2647.53     96.08 o 
   6  10   8     1795.98     1877.12     58.63 o 
   8  10   8        0.94       25.15     12.29 o 
  10  10   8      578.29      551.17     20.93 o 
  12  10   8       68.24       84.58     11.10 o 
  14  10   8       28.31       28.14     24.98 o 
  16  10   8      528.93      593.79     50.82 o 
 -13  11   8       51.88       36.26     20.72 o 
 -11  11   8      717.71      845.66     46.15 o 
  -9  11   8     4235.40     4512.93     94.52 o 
  -7  11   8     3257.08     3406.37     77.62 o 
  -5  11   8     1025.46     1067.36     44.47 o 
  -3  11   8       76.37       84.64     20.97 o 
  -1  11   8       54.70       52.43     11.15 o 
   1  11   8       99.71       72.70     15.51 o 
   3  11   8     2928.62     2915.88     76.09 o 
   5  11   8     5168.69     5308.03    270.78 o 
   7  11   8     2683.53     2978.05     73.77 o 
   9  11   8      134.68       96.88     15.60 o 
  11  11   8      491.68      570.37     25.56 o 
  13  11   8      185.29      215.08     45.39 o 
  -8  12   8     3077.65     3106.10     79.73 o 
  -6  12   8      888.68      875.93     41.04 o 
  -4  12   8       46.78       60.42     20.16 o 
  -2  12   8      474.76      499.65     31.54 o 
   0  12   8      618.21      730.77     34.70 o 
   2  12   8      297.75      348.50     25.16 o 
   4  12   8        4.02        2.02     13.02 o 
   6  12   8       13.73        0.40     35.15 o 
   8  12   8      123.90      100.09     18.76 o 
 -27   1   9       55.99       73.88     28.88 o 
 -25   1   9      644.62      682.94     42.39 o 
 -23   1   9     2172.24     2074.98     72.38 o 
 -21   1   9     3226.26     3171.40    153.82 o 
 -19   1   9     7759.35     8018.58    244.84 o 
 -17   1   9     6858.14     6719.23    230.55 o 
 -15   1   9       33.91      255.63    122.49 o 
 -13   1   9      208.65      278.01     13.38 o 
 -11   1   9     5698.93     5884.19     65.81 o 
  -9   1   9    54009.85    58104.92   1035.67 o 
  -7   1   9    38343.69    39677.08    598.87 o 
  -5   1   9     9291.40     9650.86    100.19 o 
  -3   1   9    25555.55    25662.02    301.23 o 
  -1   1   9     8862.54     8403.65    137.49 o 
   1   1   9       29.09       17.32      8.53 o 
   3   1   9    12910.51    14018.24    141.74 o 
   5   1   9    10965.88    11270.89    111.29 o 
   7   1   9     5572.96     5823.51    117.17 o 
   9   1   9     4515.61     3910.49     61.68 o 
  11   1   9     2465.99     2739.99     96.99 o 
  13   1   9       67.08       83.39     18.16 o 
  15   1   9     2694.90     2379.00     91.59 o 
  17   1   9     1275.23     1288.18     51.55 o 
  19   1   9     6952.38     6557.78    229.11 o 
  21   1   9    11275.03    11105.78    527.55 o 
  23   1   9     9250.06     8722.86    368.68 o 
  25   1   9     2390.24     2333.05    128.24 o 
  27   1   9      623.74      630.60     23.86 o 
 -26   2   9      211.42      186.81     34.65 o 
 -24   2   9        8.19       32.70     24.30 o 
 -22   2   9     2067.55     2200.75     71.35 o 
 -20   2   9     5344.21     5430.50    134.46 o 
 -18   2   9     6433.69     6901.01    330.37 o 
 -16   2   9     9928.81     9372.54    175.85 o 
 -14   2   9    15727.41    16832.01    255.02 o 
 -12   2   9       90.63       94.72     12.40 o 
 -10   2   9    16357.40    17089.15    214.73 o 
  -8   2   9    36558.60    38611.04    672.83 o 
  -6   2   9     2630.62     2301.90     38.90 o 
  -4   2   9     1574.62     1670.00     41.33 o 
  -2   2   9     5962.58     5747.97     54.40 o 
   0   2   9     1311.94     1714.74     29.70 o 
   2   2   9    40210.27    41598.15    774.76 o 
   4   2   9     8807.22     7968.98    117.88 o 
   6   2   9     1785.97     2043.58     51.57 o 
   8   2   9      592.05      386.82     18.85 o 
  10   2   9     2761.20     2544.91     75.70 o 
  12   2   9      866.59      927.44     28.61 o 
  14   2   9     2180.44     2369.87     86.08 o 
  16   2   9    11630.19    11617.94    457.95 o 
  18   2   9     2385.10     2586.56     81.14 o 
  20   2   9       25.39       35.14     10.86 o 
  22   2   9     1732.04     1740.88     62.24 o 
  24   2   9        3.17       25.26      8.71 o 
  26   2   9      368.83      324.21     40.89 o 
 -27   3   9      291.84      279.19     37.28 o 
 -25   3   9       68.89       49.44     28.68 o 
 -23   3   9     1660.32     1639.55     80.09 o 
 -21   3   9     7713.08     7547.10    162.65 o 
 -19   3   9    17109.43    17729.14    387.65 o 
 -17   3   9    22317.67    23531.96    484.55 o 
 -15   3   9    18604.68    17997.67    509.99 o 
 -13   3   9    20756.04    20887.79    493.23 o 
 -11   3   9     2440.98     2594.22     48.57 o 
  -9   3   9    26029.10    25101.99    431.48 o 
  -7   3   9     1738.51     1610.70     40.05 o 
  -5   3   9      875.44      978.96     36.55 o 
  -3   3   9    24090.93    26051.12    482.13 o 
  -1   3   9    20268.88    18878.05    202.53 o 
   1   3   9    21756.43    22092.29    262.02 o 
   3   3   9    19489.52    18428.66    218.35 o 
   5   3   9     3567.67     3210.21     50.22 o 
   7   3   9     1898.62     1650.76     45.69 o 
   9   3   9     1918.68     1864.12     40.82 o 
  11   3   9     1053.75     1028.53     35.55 o 
  13   3   9     1321.05     1284.04     64.57 o 
  15   3   9    24546.23    24139.82    923.73 o 
  17   3   9    12810.10     2092.43   5821.58 o 
  19   3   9     3854.99     3672.97    163.30 o 
  21   3   9      129.39      121.51     12.69 o 
  23   3   9      193.11      158.31     14.58 o 
  25   3   9     2391.91     2272.18    150.15 o 
  27   3   9      611.63      572.78     37.31 o 
 -26   4   9      151.79      158.41     32.24 o 
 -24   4   9      400.76      422.31     43.67 o 
 -22   4   9       30.77       46.71     23.17 o 
 -20   4   9      423.06      457.87     35.45 o 
 -18   4   9      215.25      145.86     25.82 o 
 -16   4   9      374.00      314.24     14.88 o 
 -14   4   9      419.95      384.79     80.88 o 
 -12   4   9       10.52        5.87     15.75 o 
 -10   4   9    19251.49    18685.19    325.25 o 
  -8   4   9    25826.86    24111.03    437.92 o 
  -6   4   9    44236.57    45883.54    960.58 o 
  -4   4   9    49302.77    50699.28    912.54 o 
  -2   4   9    21447.96    20390.15    248.76 o 
   0   4   9      430.20      493.62     12.26 o 
   2   4   9    12985.59    11842.60    141.33 o 
   4   4   9    33405.11    31697.20    464.26 o 
   6   4   9    21970.48    22154.00    372.38 o 
   8   4   9     1922.74     1809.62     39.15 o 
  10   4   9     2941.49     2604.72    118.83 o 
  12   4   9       67.65      155.99     17.81 o 
  14   4   9     7205.88     6465.49    321.59 o 
  16   4   9     2787.59     2934.77     90.61 o 
  18   4   9       57.13       13.45     16.76 o 
  20   4   9     5942.06     1272.02   2644.27 o 
  22   4   9     7121.22     6718.60    379.36 o 
  24   4   9     1619.66     1444.04    104.18 o 
  26   4   9      740.45      831.37     40.58 o 
 -25   5   9      568.91      740.04     67.40 o 
 -23   5   9       15.06       10.96     28.40 o 
 -21   5   9      709.04      688.65     60.33 o 
 -19   5   9      173.12      101.20     26.90 o 
 -17   5   9       42.51       54.44     25.69 o 
 -15   5   9      216.95      153.00     23.53 o 
 -13   5   9     2490.98     2543.61     55.80 o 
 -11   5   9     8817.43     8535.84    195.67 o 
  -9   5   9     8377.37     8165.52    138.68 o 
  -7   5   9    15219.19    13740.85    337.25 o 
  -5   5   9    26922.69    26520.29    420.93 o 
  -3   5   9    11141.59    10879.43    124.74 o 
  -1   5   9     6859.27     6733.74     99.66 o 
   1   5   9       74.06       94.74     29.65 o 
   3   5   9    11238.76    11476.79    163.14 o 
   5   5   9    10990.27    10261.97    129.18 o 
   7   5   9     5918.40     5179.99     77.73 o 
   9   5   9        2.38        4.11     14.65 o 
  11   5   9      638.08      609.88     28.82 o 
  13   5   9       36.63       52.94     16.16 o 
  15   5   9      290.61      296.07     17.59 o 
  17   5   9      185.20      165.73      5.90 o 
  19   5   9      619.15      572.91     46.05 o 
  21   5   9     2827.37     3052.86    160.68 o 
  23   5   9      189.59      155.92     29.38 o 
  25   5   9      477.21      552.23     70.24 o 
 -24   6   9      397.28      407.11     59.65 o 
 -22   6   9     2112.62     2078.53     81.81 o 
 -20   6   9     4611.82     4528.22    125.91 o 
 -18   6   9     7738.00     7585.79    182.07 o 
 -16   6   9     2875.61     2650.16     75.42 o 
 -14   6   9       13.16       19.76     19.27 o 
 -12   6   9      556.35      494.00     28.83 o 
 -10   6   9      168.20      179.60     28.49 o 
  -8   6   9    12199.61    11233.71    170.12 o 
  -6   6   9      665.28      650.30     28.10 o 
  -4   6   9     2012.59     1898.76     38.05 o 
  -2   6   9     5064.60     5326.55     98.91 o 
   0   6   9    11437.92    10872.08    149.89 o 
   2   6   9     1282.30     1374.57     23.92 o 
   4   6   9      414.92      366.37     11.24 o 
   6   6   9      433.67      340.11     12.86 o 
   8   6   9       12.99       37.26      6.82 o 
  10   6   9    10483.48    10252.83    232.06 o 
  12   6   9       17.94       25.64      7.11 o 
  14   6   9      961.60      996.90     57.66 o 
  16   6   9      552.95      507.89     35.44 o 
  18   6   9      140.46      150.13     14.04 o 
  20   6   9     3626.67     3708.00    178.82 o 
  22   6   9     5378.17     5492.26    236.18 o 
  24   6   9     2325.99     2405.07    129.32 o 
 -23   7   9      133.78      139.93     40.54 o 
 -21   7   9       70.16       25.63     27.93 o 
 -19   7   9      581.44      652.22     49.91 o 
 -17   7   9      168.11      180.38     34.55 o 
 -15   7   9      605.29      581.74     35.79 o 
 -13   7   9      100.37      129.70     37.90 o 
 -11   7   9     3169.37     3158.56     59.96 o 
  -9   7   9     7813.96     7932.73    156.18 o 
  -7   7   9     7500.23     7995.87    123.56 o 
  -5   7   9     2396.73     2225.82     45.05 o 
  -3   7   9      189.61      240.15      9.09 o 
  -1   7   9       19.27       40.92     12.27 o 
   1   7   9       25.47        7.80     12.27 o 
   3   7   9       12.39        6.74      6.73 o 
   5   7   9      225.44      253.75     17.56 o 
   7   7   9     1766.21     1662.19     53.44 o 
   9   7   9     1923.29     1757.60     57.26 o 
  11   7   9      887.00      876.22     40.43 o 
  13   7   9      432.40      403.45     16.65 o 
  15   7   9      261.25      229.26     11.79 o 
  17   7   9     2048.72     2045.41     68.52 o 
  19   7   9      770.25      748.43     42.21 o 
  21   7   9     2272.41     2370.95    111.75 o 
  23   7   9      826.39      872.26     54.89 o 
 -20   8   9     4082.55     4253.59    116.00 o 
 -18   8   9     6220.57     6492.88    217.46 o 
 -16   8   9     6611.57     6671.23    140.29 o 
 -14   8   9     8081.45     8138.06    156.86 o 
 -12   8   9     1736.88     1750.41     48.53 o 
 -10   8   9      778.14      792.03     34.38 o 
  -8   8   9     1064.49     1042.84     33.04 o 
  -6   8   9      606.14      694.25     28.51 o 
  -4   8   9     2648.39     2705.00     56.26 o 
  -2   8   9     1277.40     1224.98     27.82 o 
   0   8   9     2240.41     2210.23     48.78 o 
   2   8   9     3651.74     3581.55     58.18 o 
   4   8   9     3572.92     3247.25     54.65 o 
   6   8   9        1.22       10.79      9.03 o 
   8   8   9     5119.35     4763.70     99.59 o 
  10   8   9     1308.48     1368.67     31.08 o 
  12   8   9       80.78       90.19     13.43 o 
  14   8   9      855.52      874.69     55.84 o 
  16   8   9     5245.90     5398.93    296.61 o 
  18   8   9     2342.47     2209.51     83.76 o 
  20   8   9      435.43      525.65     39.18 o 
 -19   9   9      130.84      127.74     26.76 o 
 -17   9   9     1041.52     1137.96     57.73 o 
 -15   9   9     1135.74     1213.40     72.95 o 
 -13   9   9      498.16      523.39     32.29 o 
 -11   9   9      267.42      270.82     25.04 o 
  -9   9   9     1178.33     1164.31     54.00 o 
  -7   9   9     4385.58     4493.64     89.10 o 
  -5   9   9     5143.69     5124.95    101.04 o 
  -3   9   9     2511.61     2563.29     41.91 o 
  -1   9   9      233.48      227.33     14.84 o 
   1   9   9     2616.89     2370.54     45.01 o 
   3   9   9    12776.54    12844.30    209.94 o 
   5   9   9    14151.31    14255.37    389.38 o 
   7   9   9     2376.40     2538.95     56.94 o 
   9   9   9       42.07       17.18     11.35 o 
  11   9   9      392.94      413.49     14.55 o 
  13   9   9     1116.45     1035.23     49.75 o 
  15   9   9     1131.02     1145.65     52.97 o 
  17   9   9      465.70      503.83     48.03 o 
  19   9   9       43.73       30.79     24.44 o 
 -16  10   9       83.76       83.72     30.06 o 
 -14  10   9     1082.47     1129.75     49.06 o 
 -12  10   9     1488.44     1648.12     50.35 o 
 -10  10   9     2546.80     2711.33     68.04 o 
  -8  10   9     5912.66     5923.78    123.24 o 
  -6  10   9    10544.22    10990.26    209.22 o 
  -4  10   9    10032.73    10106.95    189.03 o 
  -2  10   9     8346.04     8268.32    142.12 o 
   0  10   9      212.01      167.74     14.64 o 
   2  10   9     2995.37     3140.83     59.80 o 
   4  10   9    10141.09    10420.76    217.31 o 
   6  10   9     5927.54     5947.92    121.47 o 
   8  10   9      767.81      714.06     38.57 o 
  10  10   9      785.32      708.51     34.68 o 
  12  10   9     1759.13     1864.63     87.06 o 
  14  10   9      193.15      201.18     33.56 o 
  16  10   9        2.92       29.44     29.47 o 
 -13  11   9      539.64      606.45     36.60 o 
 -11  11   9      752.52      820.88     53.32 o 
  -9  11   9      786.57      856.55     41.30 o 
  -7  11   9      655.08      669.78     34.60 o 
  -5  11   9      954.21     1026.92     53.96 o 
  -3  11   9      314.23      291.55     27.80 o 
  -1  11   9      437.97      319.14     27.81 o 
   1  11   9     2123.92     2195.11     41.62 o 
   3  11   9     2146.28     2329.25    137.95 o 
   5  11   9     1218.45     1347.44     63.15 o 
   7  11   9      329.50      424.17     43.04 o 
   9  11   9       24.12        9.33     12.05 o 
  11  11   9      294.38      288.33     79.22 o 
  13  11   9       27.58       10.97     22.71 o 
  -8  12   9       65.44      101.40     23.47 o 
  -6  12   9       47.70       76.51     23.08 o 
  -4  12   9       66.97       83.24     19.19 o 
  -2  12   9      315.45      264.81     51.88 o 
   0  12   9      799.21      833.36     40.12 o 
   2  12   9     1054.61     1196.88     59.04 o 
   4  12   9      495.39      520.66     24.91 o 
   6  12   9      431.06      470.42     56.95 o 
   8  12   9      113.44      105.56     43.47 o 
 -26   0  10      815.63      893.60    134.33 o 
 -24   0  10      390.22      355.28     58.12 o 
 -22   0  10      570.45      560.71     52.36 o 
 -20   0  10       57.31       73.65     38.17 o 
 -18   0  10       95.51       48.61     27.84 o 
 -16   0  10      346.78      377.93     44.90 o 
 -14   0  10      432.15      475.52     42.74 o 
 -12   0  10     2192.58     1840.67     57.21 o 
 -10   0  10    17464.17    16784.50    295.89 o 
  -8   0  10    34716.26    32868.68    672.62 o 
  -6   0  10    59667.07    62798.55   1659.73 o 
  -4   0  10    58276.40    60208.00   1314.84 o 
  -2   0  10    95926.16    91558.66   2298.85 o 
   0   0  10    26760.79    26231.39    946.52 o 
   2   0  10    15058.67    12607.36    176.61 o 
   4   0  10    36894.73    35584.68    677.07 o 
   6   0  10     3049.15     3252.50     41.04 o 
   8   0  10     5119.16     6296.39    465.52 o 
  10   0  10    14690.28    14145.13   1282.86 o 
  12   0  10     8279.16     9051.65    333.42 o 
  14   0  10     7540.87     7838.66    282.81 o 
  16   0  10       34.43       31.53      8.03 o 
  18   0  10     3167.59     3595.36    249.99 o 
  20   0  10    14045.50    13193.61    832.84 o 
  22   0  10     3922.49     3632.92    347.78 o 
  24   0  10      107.65       92.50     22.82 o 
  26   0  10      429.81      306.91    111.83 o 
 -27   1  10     3176.19     3505.75    150.93 o 
 -25   1  10        3.37        8.88     21.75 o 
 -23   1  10     1048.68     1079.65     88.60 o 
 -21   1  10     3529.85     3432.04     87.42 o 
 -19   1  10     3817.31     3668.22    101.61 o 
 -17   1  10     7149.16     7219.63    136.42 o 
 -15   1  10     2142.96     2125.09     40.14 o 
 -13   1  10      127.18      113.89      9.73 o 
 -11   1  10     4904.61     4786.35     59.98 o 
  -9   1  10     4066.07     4723.51     53.65 o 
  -7   1  10     9626.02     8556.30     94.47 o 
  -5   1  10     2922.61     2555.09     27.88 o 
  -3   1  10    19623.08    19625.38    214.91 o 
  -1   1  10      221.08      183.14      8.13 o 
   1   1  10    24382.41    24318.99    299.50 o 
   3   1  10    45178.81    49261.84    708.77 o 
   5   1  10    13744.41    13266.30    208.31 o 
   7   1  10      275.71      307.02     13.79 o 
   9   1  10      241.65      217.31     13.59 o 
  11   1  10       56.47       90.82      6.04 o 
  13   1  10      861.15      845.24     21.76 o 
  15   1  10      717.98      736.53     20.78 o 
  17   1  10        2.98        3.87      6.31 o 
  19   1  10     2147.59     2033.40     66.91 o 
  21   1  10      464.79      463.86     20.74 o 
  23   1  10      960.94      911.91     31.03 o 
  25   1  10      752.75      785.77     43.77 o 
  27   1  10       12.05       27.94     19.67 o 
 -26   2  10      745.84      758.71     54.35 o 
 -24   2  10      105.86      149.96     31.24 o 
 -22   2  10     2368.01     2353.93     72.99 o 
 -20   2  10     8965.27     9065.51    187.49 o 
 -18   2  10    12979.87    13093.83    255.80 o 
 -16   2  10    19696.76    19746.46    413.91 o 
 -14   2  10     5511.52     5493.40     88.11 o 
 -12   2  10      264.81      272.17     11.29 o 
 -10   2  10      183.03      106.13     13.08 o 
  -8   2  10      831.15      942.25     19.57 o 
  -6   2  10     6118.03     5688.03     63.77 o 
  -4   2  10    18152.90    18142.33    259.65 o 
  -2   2  10    11999.71    12668.14    138.58 o 
   0   2  10    33669.98    33353.85    426.05 o 
   2   2  10    27307.51    28752.16    439.34 o 
   4   2  10     6609.96     6457.39     86.21 o 
   6   2  10     1038.55      845.28     32.46 o 
   8   2  10       17.57       39.82     12.96 o 
  10   2  10     1309.64     1605.91     56.34 o 
  12   2  10      168.21      124.39     14.03 o 
  14   2  10     1397.18     1298.20     39.89 o 
  16   2  10        4.46       -1.20      5.24 o 
  18   2  10      357.20      389.96     33.52 o 
  20   2  10      250.17      265.90     16.69 o 
  22   2  10     1834.22     1702.86    109.19 o 
  24   2  10     2619.55     2385.30     92.89 o 
  26   2  10      733.15      778.02     74.40 o 
 -25   3  10        9.32       26.40     28.74 o 
 -23   3  10      383.33      386.10     38.29 o 
 -21   3  10     2128.65     2106.37     89.56 o 
 -19   3  10      882.69      921.96     38.90 o 
 -17   3  10      331.77      349.29     15.94 o 
 -15   3  10      352.85      338.37     32.99 o 
 -13   3  10      206.75      174.14     18.20 o 
 -11   3  10      556.34      532.43     10.15 o 
  -9   3  10     2706.21     2533.85     55.27 o 
  -7   3  10    10484.50     9640.57    138.59 o 
  -5   3  10    12419.77    11861.33    166.12 o 
  -3   3  10     8590.31     8512.52    103.47 o 
  -1   3  10    14861.92    16806.97    201.36 o 
   1   3  10     2211.76     1940.36     20.56 o 
   3   3  10     1513.39     1367.38     17.89 o 
   5   3  10     5406.27     5017.87     81.37 o 
   7   3  10     2665.26     2740.57     47.25 o 
   9   3  10       98.74       52.96     13.71 o 
  11   3  10      104.89      211.00     34.49 o 
  13   3  10     7094.06     6785.03    290.04 o 
  15   3  10      187.05      229.69     18.78 o 
  17   3  10      430.80      382.79     21.64 o 
  19   3  10      255.90      110.19     61.77 o 
  21   3  10     1768.00     1610.07    141.69 o 
  23   3  10     3659.29     3562.48     95.96 o 
  25   3  10      569.31      521.72     36.80 o 
 -26   4  10      828.28      959.00     66.82 o 
 -24   4  10       77.89       66.62     28.32 o 
 -22   4  10     1672.72     1770.00     61.15 o 
 -20   4  10     1980.99     2150.20    102.44 o 
 -18   4  10     1881.19     1806.46     56.16 o 
 -16   4  10     9806.90     8880.18    351.76 o 
 -14   4  10     2102.20     2100.38     61.11 o 
 -12   4  10      182.47      178.36     23.19 o 
 -10   4  10     3358.12     3472.26     74.86 o 
  -8   4  10     2254.27     2281.53     44.59 o 
  -6   4  10     7786.92     7572.09    155.30 o 
  -4   4  10     1903.39     1912.73     31.47 o 
  -2   4  10      632.02      782.85     13.66 o 
   0   4  10    10751.22    10441.68    109.83 o 
   2   4  10    16820.75    15282.35    183.46 o 
   4   4  10    21968.68    20971.92    265.28 o 
   6   4  10      740.83      709.98     23.28 o 
   8   4  10      185.39      292.44     19.76 o 
  10   4  10      735.57      701.93     30.88 o 
  12   4  10       18.27       54.23     16.57 o 
  14   4  10       83.06       81.70     23.18 o 
  16   4  10        7.18       20.35     14.34 o 
  18   4  10      884.60      776.12     46.30 o 
  20   4  10      165.38      219.51     10.81 o 
  22   4  10     4863.97     4822.04    309.26 o 
  24   4  10     2444.90     2337.80    105.81 o 
 -25   5  10       22.83       55.32     31.97 o 
 -23   5  10      326.49      399.96     48.42 o 
 -21   5  10      108.64      178.21     47.94 o 
 -19   5  10      299.93      303.52     39.19 o 
 -17   5  10      444.64      402.41     82.85 o 
 -15   5  10        4.07       13.36     15.43 o 
 -13   5  10       19.21       77.28     23.66 o 
 -11   5  10     3074.98     2920.15     64.30 o 
  -9   5  10     6499.58     6699.10    115.33 o 
  -7   5  10    10023.12     9649.01    167.49 o 
  -5   5  10    29496.13    29170.50    499.64 o 
  -3   5  10    53485.34    54654.23    971.05 o 
  -1   5  10    23649.96    24134.46    315.93 o 
   1   5  10      238.78      278.64     12.17 o 
   3   5  10    19127.19    18982.50    252.31 o 
   5   5  10    14276.34    13820.66    222.82 o 
   7   5  10      209.58      213.05     20.83 o 
   9   5  10      513.90      559.95     50.44 o 
  11   5  10     2969.88     2872.57     79.03 o 
  13   5  10     1428.86     1422.69     41.49 o 
  15   5  10     6098.27     6218.67    246.52 o 
  17   5  10      145.29      177.80     21.78 o 
  19   5  10     4632.36     4796.97    173.05 o 
  21   5  10     3559.82     3612.51    211.32 o 
  23   5  10      790.14      810.99     63.42 o 
  25   5  10       76.74       66.44     22.19 o 
 -24   6  10        8.52        9.54     26.94 o 
 -22   6  10      149.46      171.69     39.74 o 
 -20   6  10     1296.98     1316.16     64.63 o 
 -18   6  10     1876.85     1889.07     62.67 o 
 -16   6  10     1723.22     1759.11     53.59 o 
 -14   6  10      205.79      201.46     23.55 o 
 -12   6  10     2740.46     2723.88     64.50 o 
 -10   6  10    26742.50    26338.31    527.48 o 
  -8   6  10    20376.96    19436.65    313.18 o 
  -6   6  10    13136.26    12684.53    191.66 o 
  -4   6  10    18314.78    17798.13    271.96 o 
  -2   6  10     8646.07     8236.72    104.49 o 
   0   6  10      748.17      672.40     30.47 o 
   2   6  10     2840.57     2600.88     36.35 o 
   4   6  10     2527.01     2676.18     42.24 o 
   6   6  10      463.45      394.56      9.57 o 
   8   6  10     2139.42     2016.09     50.88 o 
  10   6  10      116.03      120.90     22.98 o 
  12   6  10      502.70      538.68     29.42 o 
  14   6  10     2217.34     1990.59     87.12 o 
  16   6  10      137.63      207.22     25.07 o 
  18   6  10     1623.14     1764.35     73.84 o 
  20   6  10     1562.78     1548.02     65.54 o 
  22   6  10      664.62      710.44     45.13 o 
 -21   7  10     3960.24     3876.88    106.48 o 
 -19   7  10     6726.37     6915.96    168.94 o 
 -17   7  10    11170.09    10796.95    229.43 o 
 -15   7  10    11026.77    10928.22    335.99 o 
 -13   7  10     1114.37     1149.90     44.27 o 
 -11   7  10        9.77       21.74     15.56 o 
  -9   7  10     4703.19     4812.69     94.67 o 
  -7   7  10      651.22      611.40     25.27 o 
  -5   7  10     2496.63     2533.97     46.33 o 
  -3   7  10     6179.89     6048.16     58.63 o 
  -1   7  10     7614.70     7678.41    130.77 o 
   1   7  10    15103.90    14830.55    239.63 o 
   3   7  10    12245.73    12235.42    168.69 o 
   5   7  10     1332.26     1476.02     26.97 o 
   7   7  10      166.69       95.65     12.79 o 
   9   7  10     2030.42     1938.63     37.89 o 
  11   7  10      128.99       92.94      7.73 o 
  13   7  10       36.91       36.62     18.71 o 
  15   7  10       15.62       41.99     21.01 o 
  17   7  10      903.18     1002.19     74.42 o 
  19   7  10       53.95       62.12     39.19 o 
  21   7  10       27.58       44.13     23.29 o 
 -20   8  10      575.30      573.15     43.83 o 
 -18   8  10     2047.39     2359.50     78.71 o 
 -16   8  10     4091.57     4345.36    129.50 o 
 -14   8  10     1465.44     1596.11     52.93 o 
 -12   8  10      201.20      203.81     27.47 o 
 -10   8  10      636.32      621.93     29.33 o 
  -8   8  10     5257.77     5284.49    109.58 o 
  -6   8  10     2388.62     2388.44     52.49 o 
  -4   8  10     1108.31     1012.06     48.99 o 
  -2   8  10      140.06      141.99     11.16 o 
   0   8  10     3033.05     3023.23     61.10 o 
   2   8  10     2640.87     2553.21     45.44 o 
   4   8  10     1326.49     1346.90     35.61 o 
   6   8  10     2008.98     1909.09     36.26 o 
   8   8  10     5140.01     4800.24    122.30 o 
  10   8  10     1023.36      909.15     27.18 o 
  12   8  10      383.80      361.56     14.07 o 
  14   8  10      523.70      628.75     39.15 o 
  16   8  10     1806.52     1894.88     96.63 o 
  18   8  10      103.97       96.38     25.95 o 
  20   8  10      179.94      140.95     32.06 o 
 -17   9  10       50.18       58.92     24.01 o 
 -15   9  10      147.96      148.55     28.40 o 
 -13   9  10      315.13      335.16     26.73 o 
 -11   9  10      920.45      956.46     36.20 o 
  -9   9  10     5229.47     5484.35    100.92 o 
  -7   9  10     8030.07     8311.07    149.32 o 
  -5   9  10     9412.40     9399.15    175.10 o 
  -3   9  10     3483.87     3610.05     50.06 o 
  -1   9  10     1297.65     1352.75     34.75 o 
   1   9  10     4217.08     4222.29     89.88 o 
   3   9  10     2103.12     2013.42     57.74 o 
   5   9  10       73.83       58.18     14.27 o 
   7   9  10      808.56      855.94     41.69 o 
   9   9  10      105.48       72.08      7.73 o 
  11   9  10      595.65      488.73     21.26 o 
  13   9  10     1009.16     1097.78     65.72 o 
  15   9  10      226.52      211.45     31.84 o 
  17   9  10       31.22       32.22     24.23 o 
 -16  10  10       17.25       23.92     27.39 o 
 -14  10  10      516.92      610.09     35.52 o 
 -12  10  10       47.44       69.79     20.26 o 
 -10  10  10      135.17      123.33     23.35 o 
  -8  10  10       77.93       80.06     20.16 o 
  -6  10  10       38.54       49.44     18.69 o 
  -4  10  10     1023.69      961.31     35.27 o 
  -2  10  10     3206.94     3325.41     76.53 o 
   0  10  10      417.83      458.46     18.78 o 
   2  10  10      747.23      745.66     28.29 o 
   4  10  10     1077.51     1088.43     37.33 o 
   6  10  10       65.63       84.49     21.21 o 
   8  10  10      358.18      380.08     51.53 o 
  10  10  10       60.56       63.66     25.03 o 
  12  10  10      203.00      234.50     40.00 o 
  14  10  10     1394.99     1553.89     79.10 o 
 -11  11  10     2292.45     2386.10     75.63 o 
  -9  11  10     2353.36     2558.00     72.50 o 
  -7  11  10     1260.49     1412.26     52.39 o 
  -5  11  10     2116.60     2203.81     87.15 o 
  -3  11  10     2099.53     2309.51     79.24 o 
  -1  11  10     1333.05     1347.42     51.33 o 
   1  11  10        3.32       18.10     14.94 o 
   3  11  10      166.70      214.87     27.62 o 
   5  11  10      116.12      172.37     42.62 o 
   7  11  10      495.66      480.60     27.56 o 
   9  11  10       24.58       91.50     68.50 o 
  11  11  10       99.07      127.78     44.06 o 
  -6  12  10      307.00      280.89     28.70 o 
  -4  12  10      145.00      174.44     21.93 o 
  -2  12  10     1188.17     1165.66     41.58 o 
   0  12  10     1642.58     1619.95     46.64 o 
   2  12  10      676.03      662.11     54.43 o 
   4  12  10       20.07       47.75     21.42 o 
 -27   1  11      447.06      397.82     55.35 o 
 -25   1  11      402.13      443.95     39.91 o 
 -23   1  11        2.06       27.08     23.60 o 
 -21   1  11       34.87        1.24     12.39 o 
 -19   1  11       65.76       80.62     14.82 o 
 -17   1  11      778.47      771.23     25.70 o 
 -15   1  11     3564.14     3439.07     53.33 o 
 -13   1  11        5.26       21.56      9.97 o 
 -11   1  11     1497.35     1316.98     22.53 o 
  -9   1  11     6655.55     6554.62     99.10 o 
  -7   1  11    15770.99    14516.78    174.28 o 
  -5   1  11    17713.99    15510.00    164.92 o 
  -3   1  11    42000.60    41569.46    593.94 o 
  -1   1  11    14009.85    13051.29    166.82 o 
   1   1  11     5323.40     5250.03     63.83 o 
   3   1  11     9351.54     9475.25     91.74 o 
   5   1  11     1716.97     1878.14     46.40 o 
   7   1  11     7426.47     7519.92     85.07 o 
   9   1  11       39.98       28.11      5.64 o 
  11   1  11     7718.13     7918.38     95.93 o 
  13   1  11    11810.62    11973.29    220.83 o 
  15   1  11     8904.89     8743.34    228.09 o 
  17   1  11      182.19      192.08     24.08 o 
  19   1  11     2183.74     2026.23     62.36 o 
  21   1  11     3465.46     3447.08    122.91 o 
  23   1  11     1844.55     1698.10     67.02 o 
  25   1  11     1158.11     1130.90     79.18 o 
 -26   2  11     1402.08     1416.07     74.02 o 
 -24   2  11        4.84       -9.35     15.83 o 
 -22   2  11      113.69      108.46     21.92 o 
 -20   2  11     1318.86     1408.89     35.58 o 
 -18   2  11     4032.51     4020.27     82.84 o 
 -16   2  11    10520.25    10939.04    151.49 o 
 -14   2  11     4322.49     4214.60     60.00 o 
 -12   2  11     6027.89     5532.41     69.94 o 
 -10   2  11    14308.59    13642.95    173.76 o 
  -8   2  11    11241.43    10446.27    121.27 o 
  -6   2  11     1174.35     1133.70     30.96 o 
  -4   2  11      603.96      505.46     12.95 o 
  -2   2  11      838.44      895.08     14.77 o 
   0   2  11    15759.80    16272.61    197.73 o 
   2   2  11     7224.14     7299.93     72.45 o 
   4   2  11     1146.30     1444.16     26.37 o 
   6   2  11     3271.68     3334.40     86.15 o 
   8   2  11      968.62     1085.73     88.66 o 
  10   2  11     9396.97     9510.21    268.66 o 
  12   2  11       68.02       38.01     10.75 o 
  14   2  11     2488.72     2531.87     90.69 o 
  16   2  11      656.34      611.43     19.11 o 
  18   2  11     1252.20     1187.06     41.56 o 
  20   2  11     2193.88     2308.15     75.01 o 
  22   2  11      199.52      155.21     17.16 o 
  24   2  11       12.53        2.96     15.68 o 
  26   2  11      251.01      261.69     26.77 o 
 -25   3  11     1024.72      942.36     64.43 o 
 -23   3  11        7.60       27.33     22.57 o 
 -21   3  11      706.81      733.60     21.37 o 
 -19   3  11     8038.30     8035.71    168.75 o 
 -17   3  11    16242.21    16537.63    287.18 o 
 -15   3  11    21386.79    21235.94    364.82 o 
 -13   3  11     3553.09     3322.45     60.21 o 
 -11   3  11    10877.45    10513.40    126.43 o 
  -9   3  11     2355.90     2259.66     50.13 o 
  -7   3  11       13.42       27.51     12.55 o 
  -5   3  11     1261.03     1141.46     32.62 o 
  -3   3  11     6938.61     7279.11    117.16 o 
  -1   3  11    25667.22    25747.94    317.68 o 
   1   3  11    47384.02    46180.05    678.06 o 
   3   3  11    13843.17    13891.02    168.11 o 
   5   3  11     3431.52     3314.00     77.79 o 
   7   3  11      260.00      294.66     21.33 o 
   9   3  11     6457.29     6213.56    118.10 o 
  11   3  11     8158.27     8076.93    240.48 o 
  13   3  11      119.19      187.84     20.07 o 
  15   3  11      194.64      171.05     17.45 o 
  17   3  11     5071.68     4930.61    191.70 o 
  19   3  11     3559.41     3320.56    147.62 o 
  21   3  11      949.58      831.21     36.85 o 
  23   3  11      170.18      129.83     22.40 o 
  25   3  11      136.85      126.38     22.94 o 
 -24   4  11      455.91      554.68     72.07 o 
 -22   4  11      554.57      591.35     42.97 o 
 -20   4  11      275.81      344.11     31.67 o 
 -18   4  11     1037.74     1057.92     44.06 o 
 -16   4  11     2967.78     2873.36     77.08 o 
 -14   4  11     1486.67     1491.16     45.13 o 
 -12   4  11     3535.40     3344.47     64.45 o 
 -10   4  11     3784.58     4109.92     76.85 o 
  -8   4  11     9992.77     9682.37    161.71 o 
  -6   4  11    19409.04    18780.22    314.00 o 
  -4   4  11    28010.95    27695.44    415.67 o 
  -2   4  11    20410.04    20120.79    238.87 o 
   0   4  11     2134.22     2111.63     23.20 o 
   2   4  11        7.55       20.90      8.25 o 
   4   4  11      259.09      347.92     26.95 o 
   6   4  11       10.68       26.71     14.77 o 
   8   4  11     2656.52     2548.47     56.55 o 
  10   4  11      116.71      248.46     40.57 o 
  12   4  11     6931.10     7081.26    182.06 o 
  14   4  11     9458.19     8868.99    449.76 o 
  16   4  11     1109.09     1094.80     49.68 o 
  18   4  11     1608.90     1728.76     57.40 o 
  20   4  11     6951.44     6983.28    333.82 o 
  22   4  11     1415.94     1365.11     53.69 o 
  24   4  11      822.43      832.74     60.21 o 
 -23   5  11      460.93      421.41     50.23 o 
 -21   5  11      603.83      628.83     39.05 o 
 -19   5  11     1400.05     1531.61     61.97 o 
 -17   5  11     1940.86     1924.68     60.50 o 
 -15   5  11      720.38      861.82     40.64 o 
 -13   5  11      844.39      915.82     34.95 o 
 -11   5  11       53.40       57.70     15.96 o 
  -9   5  11      644.53      821.08     34.78 o 
  -7   5  11    18373.04    18291.24    321.46 o 
  -5   5  11     8244.39     8199.94    112.88 o 
  -3   5  11     7106.30     6459.14     70.79 o 
  -1   5  11     1239.29     1198.91     19.33 o 
   1   5  11       99.09      158.21     25.11 o 
   3   5  11      625.33      566.46     30.15 o 
   5   5  11     1520.13     1406.95     46.28 o 
   7   5  11      829.25      780.36     26.46 o 
   9   5  11     4907.46     4939.93    103.76 o 
  11   5  11     3276.03     3255.58     76.96 o 
  13   5  11     2250.51     2289.86     75.40 o 
  15   5  11      146.16      125.84     20.49 o 
  17   5  11       79.23       96.36     21.79 o 
  19   5  11     2689.07     2677.71    107.32 o 
  21   5  11      258.90      242.26     26.04 o 
  23   5  11        4.01        3.02     18.19 o 
 -22   6  11      422.40      416.86     37.02 o 
 -20   6  11     2098.79     2055.54     76.01 o 
 -18   6  11     2082.02     2208.39     69.74 o 
 -16   6  11        4.88       17.90     20.25 o 
 -14   6  11       37.20        5.52     17.79 o 
 -12   6  11       94.11       76.81     20.60 o 
 -10   6  11      469.90      567.86     30.82 o 
  -8   6  11     1107.41     1036.13     32.34 o 
  -6   6  11       45.42       58.98     13.91 o 
  -4   6  11     1416.59     1336.47     34.89 o 
  -2   6  11     4243.97     4111.31     47.00 o 
   0   6  11     2281.29     2179.98     40.01 o 
   2   6  11     1469.58     1511.04     24.43 o 
   4   6  11     4291.80     4182.53     48.28 o 
   6   6  11     2472.07     2332.98     34.43 o 
   8   6  11     3074.33     2821.65     61.38 o 
  10   6  11        6.27      -15.80     15.80 o 
  12   6  11     1144.62     1147.30     61.11 o 
  14   6  11     5969.74     5850.13    127.25 o 
  16   6  11     4888.09     5004.67    148.01 o 
  18   6  11      444.83      463.64     37.74 o 
  20   6  11      668.72      746.93     45.80 o 
  22   6  11     1372.92     1355.93    128.45 o 
 -21   7  11      110.42      128.25     29.40 o 
 -19   7  11        7.94       12.53     22.65 o 
 -17   7  11     1257.01     1195.23     65.05 o 
 -15   7  11      993.77     1097.08     45.72 o 
 -13   7  11      142.88      206.12     28.70 o 
 -11   7  11     2477.21     2400.32     78.93 o 
  -9   7  11     4762.19     4647.24     83.80 o 
  -7   7  11      666.61      671.17     27.11 o 
  -5   7  11      124.41       95.46     14.59 o 
  -3   7  11     1704.93     1737.31     21.39 o 
  -1   7  11       59.22       53.66     10.26 o 
   1   7  11       80.97       56.49     10.45 o 
   3   7  11      959.46      910.25     18.34 o 
   5   7  11     8685.29     8123.56    123.61 o 
   7   7  11     1315.82     1073.48     41.48 o 
   9   7  11        4.88       -4.24     14.28 o 
  11   7  11       55.18       63.38     22.33 o 
  13   7  11       81.25       97.42     29.98 o 
  15   7  11     1804.27     1719.92     58.63 o 
  17   7  11        0.58      -24.77     24.77 o 
  19   7  11      616.97      621.18     40.85 o 
  21   7  11      102.25       96.90     25.80 o 
 -20   8  11      813.57      824.22     52.50 o 
 -18   8  11     3056.46     2994.46     87.88 o 
 -16   8  11     2408.18     2463.76     68.48 o 
 -14   8  11      724.58      719.29     40.94 o 
 -12   8  11      128.06      127.27     21.24 o 
 -10   8  11     1432.32     1461.87     49.03 o 
  -8   8  11      283.05      300.12     21.25 o 
  -6   8  11      719.56      801.52     29.18 o 
  -4   8  11     1468.56     1504.07     46.52 o 
  -2   8  11     9026.14     9261.64    120.32 o 
   0   8  11     9666.20     9702.06    156.44 o 
   2   8  11     8332.18     8487.39    136.79 o 
   4   8  11     1293.77     1316.29     29.01 o 
   6   8  11       75.51       77.12      9.32 o 
   8   8  11     1873.70     1632.61     74.36 o 
  10   8  11     2850.83     2492.53    102.04 o 
  12   8  11     3561.46     3719.65    169.28 o 
  14   8  11        2.18       24.53     24.66 o 
  16   8  11      524.84      556.80     44.98 o 
  18   8  11     1245.01     1427.10     60.42 o 
 -17   9  11     1912.18     1985.65     90.51 o 
 -15   9  11      962.50     1062.24     47.41 o 
 -13   9  11      247.38      260.87     25.46 o 
 -11   9  11      127.62       99.81     19.48 o 
  -9   9  11      280.34      297.66     26.13 o 
  -7   9  11      632.12      580.10     30.68 o 
  -5   9  11     3309.06     3294.91     73.15 o 
  -3   9  11     2521.07     2478.30     52.56 o 
  -1   9  11      240.24      195.82     10.72 o 
   1   9  11     2759.31     2737.58     49.53 o 
   3   9  11     6297.71     6493.67    105.82 o 
   5   9  11      703.28      700.11     40.68 o 
   7   9  11      170.52      179.78      9.11 o 
   9   9  11      548.26      582.30     33.11 o 
  11   9  11      576.21      673.09     43.04 o 
  13   9  11     1764.54     1793.38     71.26 o 
  15   9  11      415.92      413.45     42.98 o 
  17   9  11      415.04      480.44     78.06 o 
 -14  10  11       12.14       20.99     20.46 o 
 -12  10  11       29.01       66.48     20.37 o 
 -10  10  11      551.03      573.30     36.11 o 
  -8  10  11     2638.85     2812.88     71.80 o 
  -6  10  11     7484.83     7843.61    141.32 o 
  -4  10  11    10348.98    10498.56    191.07 o 
  -2  10  11     8439.53     9104.96    165.88 o 
   0  10  11     1498.10     1501.65     46.35 o 
   2  10  11        0.02       36.18     13.73 o 
   4  10  11       78.95       72.14     17.33 o 
   6  10  11      104.90      109.83     37.16 o 
   8  10  11     2140.99     1482.47    640.99 o 
  10  10  11     4431.53     4486.35    117.73 o 
  12  10  11     1567.95     1847.26     83.90 o 
  14  10  11      369.19      376.34     40.09 o 
 -11  11  11      295.71      240.05     38.24 o 
  -9  11  11      697.43      780.98     40.48 o 
  -7  11  11      934.81     1000.66     51.56 o 
  -5  11  11      435.19      562.34     28.85 o 
  -3  11  11       29.91       21.36     14.52 o 
  -1  11  11      480.05      489.95     29.05 o 
   1  11  11      844.90      945.42     34.02 o 
   3  11  11      845.05      832.30     45.06 o 
   5  11  11      252.41      291.78     29.93 o 
   7  11  11       81.35      121.07     47.85 o 
   9  11  11      809.64      800.39     63.98 o 
   0  12  11      516.59      609.12     41.47 o 
 -26   0  12      371.92      295.23     45.25 o 
 -24   0  12     1271.91     1337.68     68.53 o 
 -22   0  12      615.94      754.77     56.54 o 
 -20   0  12     2430.57     2247.71     68.14 o 
 -18   0  12    10841.49    11355.91    362.13 o 
 -16   0  12     3149.53     3339.92     95.84 o 
 -14   0  12      539.54      546.42     31.48 o 
 -12   0  12       30.36      124.25     14.80 o 
 -10   0  12      266.62      327.19     17.63 o 
  -8   0  12     2280.66     2141.33     45.23 o 
  -6   0  12    23758.81    23410.69    454.06 o 
  -4   0  12    78393.52    82107.16   2083.27 o 
  -2   0  12    12812.16    12572.80    198.74 o 
   0   0  12     1133.54      748.74     38.23 o 
   2   0  12     5210.56     5394.25     75.02 o 
   4   0  12     3287.95     2652.17     36.58 o 
   6   0  12     3168.01     3407.28     58.03 o 
   8   0  12    11688.43    11538.60    169.87 o 
  10   0  12    21220.45    21907.89    798.99 o 
  12   0  12    23690.45    23884.35   1029.40 o 
  14   0  12     3483.06     3436.91    341.93 o 
  16   0  12     1413.55     1482.71     32.95 o 
  18   0  12    11633.10    11249.92    468.02 o 
  20   0  12     2484.78     2480.22    128.16 o 
  22   0  12       13.18       15.04     10.62 o 
  24   0  12      107.01      169.53     56.99 o 
  26   0  12       78.76      125.12     59.90 o 
 -25   1  12       85.94       63.03     15.99 o 
 -23   1  12       86.90       73.02     20.32 o 
 -21   1  12      816.81      911.95     30.57 o 
 -19   1  12     3824.10     3761.71     83.77 o 
 -17   1  12     4396.46     4484.96     75.57 o 
 -15   1  12     1407.48     1271.55     36.64 o 
 -13   1  12      634.46      628.66     20.81 o 
 -11   1  12     1530.02     1452.27     24.96 o 
  -9   1  12      651.49      803.66     19.45 o 
  -7   1  12       33.50       68.05     18.13 o 
  -5   1  12     2798.36     2708.07     32.10 o 
  -3   1  12     2006.89     1971.76     36.51 o 
  -1   1  12     3534.69     3262.88     41.83 o 
   1   1  12     6537.66     5878.21    120.05 o 
   3   1  12      987.98      896.55     12.31 o 
   5   1  12     1057.29     1130.99     14.36 o 
   7   1  12     5504.97     5754.14     63.21 o 
   9   1  12     1584.56     1547.91     81.89 o 
  11   1  12     4349.00     4679.65    128.98 o 
  13   1  12      485.93      527.09     13.22 o 
  15   1  12      209.25      330.53     12.67 o 
  17   1  12     7294.14     7183.82    213.93 o 
  19   1  12     6055.75     3618.24   1571.20 o 
  21   1  12       19.13       17.98      8.06 o 
  23   1  12      369.48      427.56     31.24 o 
  25   1  12        8.94       20.32     16.99 o 
 -26   2  12     2020.28     2255.57    118.33 o 
 -24   2  12     1250.88     1235.29     44.76 o 
 -22   2  12        2.38       -4.93     13.93 o 
 -20   2  12      756.97      770.57     28.08 o 
 -18   2  12      870.97      932.62     40.19 o 
 -16   2  12      759.71      788.95     35.75 o 
 -14   2  12      242.47      235.20     17.44 o 
 -12   2  12      275.05      280.68     12.09 o 
 -10   2  12     1070.99     1157.35     24.59 o 
  -8   2  12     1437.04     1226.44     21.88 o 
  -6   2  12     1729.41     1679.00     52.44 o 
  -4   2  12     2022.03     1478.22     23.40 o 
  -2   2  12     8439.85     8278.08     90.35 o 
   0   2  12    25059.22    25307.43    308.53 o 
   2   2  12     7384.53     6920.08     71.88 o 
   4   2  12     4810.56     4440.95    100.84 o 
   6   2  12      543.65      612.79     52.01 o 
   8   2  12     4026.53     4004.58    116.97 o 
  10   2  12      912.50      917.72     33.71 o 
  12   2  12     4718.61     4282.73     94.77 o 
  14   2  12     9620.29     9925.42    256.37 o 
  16   2  12     7448.23     7531.51    322.65 o 
  18   2  12     6746.34     6237.98    272.65 o 
  20   2  12     1641.31     1748.92     40.95 o 
  22   2  12        7.42       53.12     27.43 o 
  24   2  12       60.04       46.02     17.83 o 
 -25   3  12       75.91       46.55     24.62 o 
 -23   3  12       66.60       55.98     20.11 o 
 -21   3  12      119.70       85.16     13.48 o 
 -19   3  12      115.89       95.88     23.60 o 
 -17   3  12      323.96      310.13     33.68 o 
 -15   3  12      877.35      939.24     35.53 o 
 -13   3  12     1887.04     1831.41     45.04 o 
 -11   3  12       11.88       73.14     21.64 o 
  -9   3  12     2302.09     2635.01     53.03 o 
  -7   3  12      141.49       98.94     12.80 o 
  -5   3  12      476.37      396.04     18.43 o 
  -3   3  12     1812.48     1445.55     20.96 o 
  -1   3  12     3066.82     2961.63     44.80 o 
   1   3  12     1145.98     1003.33     24.80 o 
   3   3  12     2534.30     2570.26     54.07 o 
   5   3  12      401.83      400.15     16.74 o 
   7   3  12       85.64       91.48     23.52 o 
   9   3  12        7.30       -7.72     25.25 o 
  11   3  12     2576.09     2525.96     77.18 o 
  13   3  12       80.60       91.89     17.30 o 
  15   3  12     5182.76     5043.94    271.22 o 
  17   3  12     1365.96     1364.00     64.25 o 
  19   3  12       76.04       83.74     19.91 o 
  21   3  12     1774.61     1749.54    141.78 o 
  23   3  12      545.26      568.15     32.14 o 
  25   3  12        0.21       12.57     24.21 o 
 -24   4  12        7.19       -1.72     19.48 o 
 -22   4  12        9.53       14.08     19.14 o 
 -20   4  12        1.55       12.75     16.80 o 
 -18   4  12      237.29      219.93     40.57 o 
 -16   4  12        3.03        2.81     16.08 o 
 -14   4  12     1408.90     1341.10     44.55 o 
 -12   4  12     2425.79     2485.37     82.35 o 
 -10   4  12      945.65      987.63     30.26 o 
  -8   4  12      359.97      340.86     22.51 o 
  -6   4  12      537.51      500.64     26.37 o 
  -4   4  12     1127.02     1155.49     16.83 o 
  -2   4  12       31.30       24.99      6.07 o 
   0   4  12     4691.35     4450.83     45.22 o 
   2   4  12    19436.40    19369.77    237.29 o 
   4   4  12     1256.17     1153.22     39.42 o 
   6   4  12      948.63     1008.58     33.64 o 
   8   4  12      344.51      447.39     30.36 o 
  10   4  12     1864.78     1763.69     42.04 o 
  12   4  12      645.87      716.64     32.77 o 
  14   4  12     5130.28     5017.87    182.46 o 
  16   4  12     5219.05     5490.02    213.49 o 
  18   4  12     6347.51     6288.77    347.81 o 
  20   4  12       47.55       59.91     21.40 o 
  22   4  12     1098.63     1209.93     45.08 o 
  24   4  12      168.82      150.62     23.51 o 
 -23   5  12      433.01      455.98     40.55 o 
 -21   5  12      484.96      506.01     36.74 o 
 -19   5  12     1790.68     1838.77     73.03 o 
 -17   5  12     3126.56     3080.53     81.96 o 
 -15   5  12     1132.21     1027.21     45.75 o 
 -13   5  12      665.13      652.29     52.42 o 
 -11   5  12       15.44       28.45     16.29 o 
  -9   5  12     1374.73     1252.09     33.68 o 
  -7   5  12      562.09      643.54     29.37 o 
  -5   5  12     7188.59     6798.96     94.15 o 
  -3   5  12     5880.34     5473.15     64.70 o 
  -1   5  12      252.23      316.73      9.59 o 
   1   5  12      629.47      689.46     14.62 o 
   3   5  12      121.26      137.69      6.83 o 
   5   5  12     1602.99     1686.33     47.05 o 
   7   5  12     1028.21     1026.70     37.79 o 
   9   5  12     5194.37     5174.13    108.62 o 
  11   5  12     8497.50     8475.77    176.54 o 
  13   5  12    13500.71    13524.42    420.94 o 
  15   5  12      706.70      694.63     33.19 o 
  17   5  12     2740.29     2965.51    138.57 o 
  19   5  12     1672.43     1578.32    109.71 o 
  21   5  12       14.50       34.48     18.34 o 
  23   5  12       13.58       41.24     43.22 o 
 -22   6  12      386.10      424.80     37.48 o 
 -20   6  12     1250.28     1363.53     61.07 o 
 -18   6  12     4209.99     4185.98    102.24 o 
 -16   6  12     3586.89     3625.71     85.55 o 
 -14   6  12      924.36      897.72     38.35 o 
 -12   6  12      397.30      450.01     38.39 o 
 -10   6  12     1911.41     1947.52     71.78 o 
  -8   6  12       15.37       23.80     12.69 o 
  -6   6  12     6751.61     6946.29    104.74 o 
  -4   6  12     8983.73     9100.72    136.79 o 
  -2   6  12     1112.58     1096.53     19.63 o 
   0   6  12      552.19      524.23     14.94 o 
   2   6  12     2386.16     2223.06     27.68 o 
   4   6  12     1487.63     1414.41     21.84 o 
   6   6  12     4783.48     5123.28    108.60 o 
   8   6  12     3765.74     3657.42     92.48 o 
  10   6  12     3771.80     3859.30     84.87 o 
  12   6  12     4780.83     5082.88    119.74 o 
  14   6  12     1683.40     1728.48     65.33 o 
  16   6  12     2199.63     2139.00    107.48 o 
  18   6  12     2779.31     2971.22    101.55 o 
  20   6  12      706.89      761.36     43.60 o 
  22   6  12      250.54      260.78     29.17 o 
 -21   7  12      646.02      684.74     43.98 o 
 -19   7  12     2204.59     2264.64     74.53 o 
 -17   7  12     4434.02     4445.49    108.57 o 
 -15   7  12      292.26      402.16     37.16 o 
 -13   7  12      297.58      280.10     25.89 o 
 -11   7  12     2313.08     2394.39     63.94 o 
  -9   7  12     2884.31     2913.64     58.50 o 
  -7   7  12      141.35      138.58     19.42 o 
  -5   7  12     1116.28     1138.68     30.43 o 
  -3   7  12     3209.39     3316.05     43.12 o 
  -1   7  12     8661.34     8782.03    107.80 o 
   1   7  12     7657.88     7463.09    104.17 o 
   3   7  12       28.86       37.76     10.26 o 
   5   7  12     1083.38      913.12     17.89 o 
   7   7  12     1077.70     1054.57     49.01 o 
   9   7  12     1526.99     1591.16     54.67 o 
  11   7  12     1242.82     1277.06     75.75 o 
  13   7  12     2159.71     2273.50    110.31 o 
  15   7  12     2377.18     2470.70     93.67 o 
  17   7  12     3450.79     3642.30    157.73 o 
  19   7  12     1959.28     1959.58     68.51 o 
 -18   8  12      513.14      548.34     57.75 o 
 -16   8  12     1558.42     1609.75     56.77 o 
 -14   8  12      787.79      800.50     42.70 o 
 -12   8  12       95.62       70.93     29.23 o 
 -10   8  12     2558.60     2591.33     73.20 o 
  -8   8  12     1487.67     1561.45     43.33 o 
  -6   8  12      375.11      370.79     23.68 o 
  -4   8  12      150.67      157.65     20.80 o 
  -2   8  12      207.45      202.47     14.02 o 
   0   8  12      706.22      788.21     24.78 o 
   2   8  12        8.16       12.09      9.25 o 
   4   8  12       24.68       24.59      9.08 o 
   6   8  12      148.42       47.23     38.01 o 
   8   8  12      453.26      358.48     33.30 o 
  10   8  12       91.31       95.03     24.97 o 
  12   8  12       81.79       70.32     31.33 o 
  14   8  12      135.74      215.63     29.68 o 
  16   8  12        0.86       19.28     23.00 o 
  18   8  12      735.60      772.31     48.91 o 
 -15   9  12      670.53      712.32     38.12 o 
 -13   9  12     1543.02     1692.58     69.37 o 
 -11   9  12       19.66       44.87     17.89 o 
  -9   9  12     1420.30     1523.49     46.94 o 
  -7   9  12     2414.95     2387.50     55.52 o 
  -5   9  12     2704.66     2822.38     58.58 o 
  -3   9  12      530.52      577.69     23.52 o 
  -1   9  12     3045.87     3201.11     84.64 o 
   1   9  12     4793.76     4994.64     79.43 o 
   3   9  12     1665.29     1720.34     64.00 o 
   5   9  12      786.70      755.48    130.66 o 
   7   9  12      550.93      472.92     39.90 o 
   9   9  12     2456.65     2654.69     97.37 o 
  11   9  12     1385.33     1408.92     70.65 o 
  13   9  12      971.59     1122.33    228.79 o 
  15   9  12     1599.48     1626.16     79.00 o 
 -12  10  12       20.60       20.86     18.32 o 
 -10  10  12      289.55      273.92     31.34 o 
  -8  10  12      333.71      339.99     25.11 o 
  -6  10  12      162.59      175.55     20.43 o 
  -4  10  12     1641.10     1432.20     46.24 o 
  -2  10  12      650.04      670.32     53.19 o 
   0  10  12      223.04      249.52     20.10 o 
   2  10  12      540.04      549.11     19.83 o 
   4  10  12      132.07      102.67     22.59 o 
   6  10  12       34.29       72.71     71.85 o 
   8  10  12       62.62       61.52     38.64 o 
  10  10  12        3.92       14.59     25.01 o 
  12  10  12     1071.29     1171.41     70.81 o 
  -9  11  12      160.29      161.61     23.53 o 
  -7  11  12      403.81      289.17     29.39 o 
  -5  11  12     1130.37     1123.62     46.84 o 
  -3  11  12      627.60      722.97     34.20 o 
  -1  11  12       95.82       79.68     18.26 o 
   1  11  12       14.71       38.07     15.45 o 
   3  11  12      606.63      555.19     68.58 o 
   5  11  12     2005.87     2090.01    134.98 o 
   7  11  12      763.76      855.58     86.09 o 
 -25   1  13      711.49      759.34     29.22 o 
 -23   1  13      168.32      148.22     16.97 o 
 -21   1  13      320.98      265.23     19.72 o 
 -19   1  13      606.69      649.52     22.01 o 
 -17   1  13     5764.24     5685.51     83.18 o 
 -15   1  13     7281.39     7224.94    104.06 o 
 -13   1  13     1354.71     1233.73     24.43 o 
 -11   1  13      833.36      877.63     39.45 o 
  -9   1  13      143.75       74.56      9.04 o 
  -7   1  13     1071.58     1009.88     21.01 o 
  -5   1  13     1086.85     1109.30     19.60 o 
  -3   1  13     3483.60     3681.09     37.69 o 
  -1   1  13     1641.86     1702.45     24.48 o 
   1   1  13        1.09       31.02      9.10 o 
   3   1  13     3461.65     3240.12     36.87 o 
   5   1  13     3564.68     3502.65     47.79 o 
   7   1  13     2275.70     2455.10     39.91 o 
   9   1  13      906.07     1042.93     47.37 o 
  11   1  13    16133.55    17308.81    347.00 o 
  13   1  13    12766.90    13331.00    252.48 o 
  15   1  13     5561.41     5423.75    126.43 o 
  17   1  13      190.22      238.73     10.67 o 
  19   1  13       87.48       79.49      6.75 o 
  21   1  13      387.81      391.90     19.41 o 
  23   1  13      378.23      323.13     32.02 o 
  25   1  13      101.97      123.79     57.87 o 
 -24   2  13      328.56      286.75     29.99 o 
 -22   2  13      178.54      188.73     18.54 o 
 -20   2  13      557.64      556.00     48.45 o 
 -18   2  13     3740.33     3554.97     59.73 o 
 -16   2  13     2804.81     2867.09     65.34 o 
 -14   2  13      228.49      274.84     14.47 o 
 -12   2  13     4349.21     4215.58     56.59 o 
 -10   2  13     2740.37     2876.98     84.32 o 
  -8   2  13      583.77      605.22     30.12 o 
  -6   2  13      523.10      646.60     21.50 o 
  -4   2  13     2964.46     2815.84     36.32 o 
  -2   2  13    10736.43    10222.08    115.25 o 
   0   2  13    10251.90     9682.50     98.19 o 
   2   2  13     1850.66     2102.43     30.94 o 
   4   2  13     8706.96     8444.65     90.68 o 
   6   2  13     3588.81     3551.74     67.73 o 
   8   2  13     2179.66     1989.93     52.54 o 
  10   2  13      255.77      284.94     19.76 o 
  12   2  13      364.40      370.43     23.81 o 
  14   2  13      429.20      432.92     22.92 o 
  16   2  13     6734.43     6908.74    185.33 o 
  18   2  13     5174.96     5260.32    170.63 o 
  20   2  13     2387.48     2345.80    203.44 o 
  22   2  13     1474.28     1434.35    102.84 o 
  24   2  13     1198.09     1279.82     65.79 o 
 -23   3  13      934.56      984.31     49.59 o 
 -21   3  13        2.61       18.39     21.17 o 
 -19   3  13      863.44     1107.69    120.03 o 
 -17   3  13     1293.40     1393.84    112.49 o 
 -15   3  13      417.42      361.45     33.27 o 
 -13   3  13     4284.87     4246.70     92.49 o 
 -11   3  13     6162.51     6071.17    134.94 o 
  -9   3  13      908.76     1034.00     31.56 o 
  -7   3  13     2105.55     1997.09     41.95 o 
  -5   3  13      254.26      284.64     11.51 o 
  -3   3  13     9992.50     9245.08    102.26 o 
  -1   3  13    17587.52    17150.30    193.33 o 
   1   3  13     2147.24     1836.61     19.96 o 
   3   3  13      685.62      695.59     12.57 o 
   5   3  13     3949.21     3893.81    138.43 o 
   7   3  13      106.71       86.79     19.27 o 
   9   3  13     3771.85     3889.34    227.23 o 
  11   3  13        2.56       12.09     15.61 o 
  13   3  13      549.23      674.14     29.35 o 
  15   3  13     6549.45     6346.28    263.26 o 
  17   3  13    13325.62    13604.00    552.30 o 
  19   3  13     5325.59     5273.97    236.73 o 
  21   3  13     3837.36     3570.72    210.61 o 
  23   3  13     3155.29     3204.68    241.81 o 
 -24   4  13        5.29        9.78     24.24 o 
 -22   4  13      105.75      102.75     25.62 o 
 -20   4  13     1491.00     1532.58     56.06 o 
 -18   4  13     3892.67     3991.61    108.46 o 
 -16   4  13     7199.71     7152.73    215.81 o 
 -14   4  13      484.09      539.76     52.25 o 
 -12   4  13      952.95      948.37     42.73 o 
 -10   4  13      141.79      170.75     18.24 o 
  -8   4  13     1393.70     1294.68     36.84 o 
  -6   4  13     1783.93     1760.93     35.34 o 
  -4   4  13      329.32      329.20     14.29 o 
  -2   4  13      945.35     1029.60     22.10 o 
   0   4  13      403.17      449.63     13.55 o 
   2   4  13      156.21      200.51     10.29 o 
   4   4  13     1597.54     1461.15     35.97 o 
   6   4  13     7766.63     7974.50    170.61 o 
   8   4  13     3711.92     3529.18    173.84 o 
  10   4  13    11910.88    11582.88    293.86 o 
  12   4  13    12377.55    13033.57    286.11 o 
  14   4  13     2106.54     2095.21    106.49 o 
  16   4  13      608.57      573.53     33.93 o 
  18   4  13     3359.55     3534.29    223.93 o 
  20   4  13     1192.87     1167.95     62.44 o 
  22   4  13      721.50      620.18     31.72 o 
 -23   5  13      564.03      729.72     55.95 o 
 -21   5  13      614.84      673.98     41.12 o 
 -19   5  13     1144.76     1146.39     51.88 o 
 -17   5  13     2611.92     2432.88     85.26 o 
 -15   5  13      825.48      723.16     41.93 o 
 -13   5  13      178.63      223.19     23.58 o 
 -11   5  13     4563.09     4654.60     89.50 o 
  -9   5  13        3.77       22.69     13.06 o 
  -7   5  13       31.69       33.70     12.31 o 
  -5   5  13      593.23      615.06     20.23 o 
  -3   5  13     2921.00     2673.44     32.44 o 
  -1   5  13      251.96      257.38     11.99 o 
   1   5  13      118.59      111.29      7.65 o 
   3   5  13       57.55       40.76      6.52 o 
   5   5  13     3804.27     3486.65    110.17 o 
   7   5  13     7397.17     7269.05    169.68 o 
   9   5  13    12294.24    12310.05    304.82 o 
  11   5  13     9944.41     9954.44    273.42 o 
  13   5  13     2746.07     2906.26     88.25 o 
  15   5  13      140.74      119.80     20.75 o 
  17   5  13      868.68      838.46     40.83 o 
  19   5  13     1507.28     1592.71     85.69 o 
  21   5  13        8.45       -8.05     20.62 o 
 -20   6  13      159.68      159.43     34.92 o 
 -18   6  13      317.82      265.62     33.43 o 
 -16   6  13     1066.19     1032.63     45.99 o 
 -14   6  13     2254.38     2121.50     57.23 o 
 -12   6  13      592.43      579.41     32.44 o 
 -10   6  13      488.27      528.42     25.90 o 
  -8   6  13       27.21       40.39     12.55 o 
  -6   6  13      153.01      183.08     14.52 o 
  -4   6  13     1347.17     1259.56     31.53 o 
  -2   6  13     1297.16     1294.09     26.70 o 
   0   6  13       40.86       16.80      7.22 o 
   2   6  13     3943.78     4047.08     44.95 o 
   4   6  13     4157.06     3738.61     98.71 o 
   6   6  13      540.18      512.15     36.91 o 
   8   6  13       42.81       37.66     19.13 o 
  10   6  13      725.28      832.07    208.89 o 
  12   6  13     5830.65     6025.92    143.49 o 
  14   6  13     5374.18     5304.74    174.78 o 
  16   6  13     3139.77     3227.63     97.43 o 
  18   6  13     1409.69     1442.23     64.07 o 
  20   6  13        9.85       -0.68     19.30 o 
 -19   7  13      588.44      606.12     44.97 o 
 -17   7  13      842.19      925.79     55.24 o 
 -15   7  13      231.73      332.71     29.59 o 
 -13   7  13        4.50       27.88     25.91 o 
 -11   7  13      196.75      216.82     22.82 o 
  -9   7  13       47.95       15.28     14.76 o 
  -7   7  13        3.26       24.46     13.26 o 
  -5   7  13        0.54       15.29     11.15 o 
  -3   7  13       11.75       13.55      6.22 o 
  -1   7  13     1364.96     1394.58     22.78 o 
   1   7  13       26.44       45.34      7.32 o 
   3   7  13     7453.94     7268.30     93.91 o 
   5   7  13     1039.28     1053.55     94.37 o 
   7   7  13      140.65      237.01     39.39 o 
   9   7  13       58.29       65.61     32.56 o 
  11   7  13      557.51      540.08     39.73 o 
  13   7  13     1772.34     1923.91    135.40 o 
  15   7  13     1168.05     1233.27     97.94 o 
  17   7  13       58.99       30.69     26.04 o 
  19   7  13        5.80        7.66     21.31 o 
 -18   8  13      295.64      282.15     34.75 o 
 -16   8  13       15.18       27.84     21.65 o 
 -14   8  13     1458.35     1557.08     98.60 o 
 -12   8  13     5031.89     5159.13    109.86 o 
 -10   8  13     1874.13     1940.67     53.38 o 
  -8   8  13       61.29       75.73     18.59 o 
  -6   8  13      179.85      168.69     19.32 o 
  -4   8  13     1312.78     1257.61     53.54 o 
  -2   8  13     6342.24     6209.81     74.18 o 
   0   8  13     3143.04     3120.06     45.68 o 
   2   8  13       73.52       82.05     14.78 o 
   4   8  13      994.64      951.32     27.53 o 
   6   8  13        3.90        8.18      4.42 o 
   8   8  13      287.38      235.08     29.66 o 
  10   8  13     1580.06     1640.59     74.83 o 
  12   8  13      346.50      364.10     35.13 o 
  14   8  13     2364.93     2590.33    114.17 o 
  16   8  13     5943.25     6192.52    175.66 o 
 -15   9  13       57.87       72.88     24.62 o 
 -13   9  13      169.09      141.61     26.23 o 
 -11   9  13      382.85      385.80     30.97 o 
  -9   9  13       56.63       69.71     22.08 o 
  -7   9  13      433.95      467.59     24.43 o 
  -5   9  13     1054.46     1087.26     33.78 o 
  -3   9  13       33.75       36.77     12.42 o 
  -1   9  13      391.30      505.96     45.83 o 
   1   9  13     1125.21     1144.41     35.68 o 
   3   9  13      111.50      146.07     33.63 o 
   5   9  13        0.95        2.01     20.05 o 
   7   9  13      816.38      702.51    114.13 o 
   9   9  13     2217.26     2249.52    174.79 o 
  11   9  13     1903.16     2152.28    132.37 o 
  13   9  13      700.15      764.51     59.70 o 
  15   9  13      524.12      490.89     79.00 o 
 -12  10  13      374.30      413.79     43.08 o 
 -10  10  13      368.45      376.62     27.88 o 
  -8  10  13       76.90       59.54     18.93 o 
  -6  10  13      359.26      379.47     26.97 o 
  -4  10  13      739.31      726.48     31.96 o 
  -2  10  13       64.64      104.41     15.06 o 
   0  10  13      217.99      247.85     20.76 o 
   2  10  13       48.21       23.84      9.87 o 
   4  10  13        5.96       44.30     31.90 o 
   6  10  13      895.07     1049.10     95.55 o 
   8  10  13     4849.78     4767.14    190.49 o 
  10  10  13     4247.78     4825.67    413.23 o 
  -5  11  13      339.49      372.70     24.76 o 
  -3  11  13       68.92       60.75     29.29 o 
  -1  11  13       59.44       66.64     17.03 o 
   1  11  13       71.33       67.15     37.37 o 
   3  11  13       75.80      118.94     51.22 o 
   5  11  13      278.27      240.83     64.34 o 
 -24   0  14      294.56      243.31     37.91 o 
 -22   0  14      171.29      153.26     23.62 o 
 -20   0  14     1852.78     1850.13     56.23 o 
 -18   0  14     1952.76     1848.93     66.16 o 
 -16   0  14       58.89       53.24     22.26 o 
 -14   0  14     3672.34     3570.43     77.54 o 
 -12   0  14     5607.35     5487.78    106.84 o 
 -10   0  14     8427.88     8571.33    151.04 o 
  -8   0  14     4387.68     4368.65     88.71 o 
  -6   0  14     1567.18     1476.34     77.68 o 
  -4   0  14      434.10      392.74     64.41 o 
  -2   0  14     5484.94     5478.15    134.65 o 
   0   0  14     5690.41     6222.87    114.36 o 
   2   0  14     3438.73     3565.23     50.56 o 
   4   0  14      462.81      320.25     13.42 o 
   6   0  14      755.73      766.49     67.25 o 
   8   0  14    27197.28    28115.21    621.84 o 
  10   0  14    35346.48    38848.46    826.38 o 
  12   0  14    27178.32    27456.96    713.59 o 
  14   0  14     3995.29     4023.69    112.27 o 
  16   0  14     2525.02     2590.51     57.87 o 
  18   0  14     1808.39     1900.91     53.77 o 
  20   0  14        7.76       48.77     41.95 o 
  22   0  14        5.35      -84.23     84.23 o 
 -23   1  14        7.30       -9.22     11.44 o 
 -21   1  14     1162.68     1171.68     38.44 o 
 -19   1  14     2286.89     2288.66     42.48 o 
 -17   1  14      182.84      206.66     20.92 o 
 -15   1  14      444.87      512.24     51.83 o 
 -13   1  14      286.44      274.67     26.70 o 
 -11   1  14      149.59      120.57     10.71 o 
  -9   1  14      959.45      978.28     35.17 o 
  -7   1  14      398.12      460.36     13.83 o 
  -5   1  14      238.93      354.29     14.16 o 
  -3   1  14     5940.31     6051.96     67.11 o 
  -1   1  14     5806.08     5742.68     75.67 o 
   1   1  14     1705.08     1437.41     23.77 o 
   3   1  14      558.62      685.75     13.76 o 
   5   1  14     1349.42     1264.55     18.67 o 
   7   1  14     7442.49     7457.18     67.86 o 
   9   1  14    16434.46    17071.50    266.37 o 
  11   1  14     3521.74     4230.02     75.46 o 
  13   1  14      207.69      281.47     23.69 o 
  15   1  14    11272.17    11523.42    341.35 o 
  17   1  14    10590.32    10644.62    209.09 o 
  19   1  14     1331.93     1379.69     46.58 o 
  21   1  14      394.03      346.20     42.77 o 
  23   1  14      340.57      349.91     50.27 o 
 -24   2  14      666.05      687.28     36.82 o 
 -22   2  14      159.88      186.19     22.94 o 
 -20   2  14        1.38        6.71      9.51 o 
 -18   2  14      145.37      163.13     12.97 o 
 -16   2  14     2833.47     2802.42     54.15 o 
 -14   2  14     9831.23     9664.40    231.78 o 
 -12   2  14    11514.72    11216.00    147.74 o 
 -10   2  14     3435.40     3459.48     68.66 o 
  -8   2  14     1431.22     1401.24     24.81 o 
  -6   2  14       70.69       68.07     14.90 o 
  -4   2  14      270.77      241.26     12.75 o 
  -2   2  14     3808.93     3522.06     46.90 o 
   0   2  14     1575.67     1626.54     25.05 o 
   2   2  14     1807.83     1589.06     25.24 o 
   4   2  14     6360.22     6489.65     88.02 o 
   6   2  14       68.80       81.05     12.16 o 
   8   2  14      597.77      558.43     30.02 o 
  10   2  14      517.93      548.64     26.15 o 
  12   2  14     2021.27     2049.02     51.20 o 
  14   2  14     5257.80     5654.67    109.05 o 
  16   2  14     8649.00     8512.99    235.16 o 
  18   2  14     5574.19     5485.60    226.78 o 
  20   2  14     1697.74     1861.90    113.19 o 
  22   2  14     1226.18     1057.67     36.56 o 
 -23   3  14        2.91       24.55     19.36 o 
 -21   3  14       10.36        4.03     16.23 o 
 -19   3  14        3.28       13.87     16.08 o 
 -17   3  14      372.69      418.30     30.12 o 
 -15   3  14     2846.93     2674.59    107.43 o 
 -13   3  14     3941.59     3856.65     84.94 o 
 -11   3  14        8.21       10.18     15.17 o 
  -9   3  14       53.27       49.98     15.96 o 
  -7   3  14      149.50      180.91     18.06 o 
  -5   3  14        5.97       26.80      7.26 o 
  -3   3  14       78.88      105.50     17.42 o 
  -1   3  14      146.71      146.95      9.64 o 
   1   3  14        8.02       18.94      5.76 o 
   3   3  14       19.36       36.55      4.17 o 
   5   3  14       57.91       50.77     14.76 o 
   7   3  14      177.65      182.82     20.69 o 
   9   3  14     3367.21     3540.33     72.27 o 
  11   3  14      209.76      190.07     24.62 o 
  13   3  14     4345.02     4735.27    113.60 o 
  15   3  14     2692.71     2843.37     83.34 o 
  17   3  14      980.57     1027.58     48.09 o 
  19   3  14      170.81      191.01     27.49 o 
  21   3  14      610.46      573.56     31.52 o 
  23   3  14       29.47       17.75     14.95 o 
 -22   4  14      285.31      282.48     31.05 o 
 -20   4  14       17.71       38.10     25.46 o 
 -18   4  14       95.36       92.30     21.91 o 
 -16   4  14     3382.78     3371.77     78.30 o 
 -14   4  14     7427.64     7541.94    142.21 o 
 -12   4  14     1107.76     1061.82     37.34 o 
 -10   4  14       14.85       14.67     13.05 o 
  -8   4  14     1648.13     1640.38     36.61 o 
  -6   4  14       16.13       33.75     14.17 o 
  -4   4  14       24.02       37.64      8.15 o 
  -2   4  14     1621.39     1673.64     24.92 o 
   0   4  14     5026.19     4925.74     51.49 o 
   2   4  14       37.78       46.56      7.08 o 
   4   4  14      375.83      361.61     21.03 o 
   6   4  14       25.69       17.80     13.67 o 
   8   4  14        3.50      114.22     53.99 o 
  10   4  14      306.20      289.07     53.90 o 
  12   4  14      481.95      551.22     40.22 o 
  14   4  14     6850.41     6826.31    231.02 o 
  16   4  14     7779.56     8128.17    346.92 o 
  18   4  14     2323.89     2251.88     67.12 o 
  20   4  14       18.28       40.38     16.67 o 
  22   4  14        5.13       10.07     15.18 o 
 -21   5  14      144.75      133.38     30.67 o 
 -19   5  14     1766.37     1945.65     66.71 o 
 -17   5  14     1107.87     1083.76     47.73 o 
 -15   5  14      438.01      497.08     36.14 o 
 -13   5  14     1115.55     1038.05     39.97 o 
 -11   5  14     3590.10     3666.96     83.70 o 
  -9   5  14     3141.97     3013.33     62.05 o 
  -7   5  14      737.85      649.41     23.47 o 
  -5   5  14     3462.69     3305.98     82.20 o 
  -3   5  14       43.55       50.69      8.43 o 
  -1   5  14     1494.00     1519.29     23.47 o 
   1   5  14     1405.24     1385.72     24.35 o 
   3   5  14       11.97        5.42      8.02 o 
   5   5  14      551.76      608.54     50.80 o 
   7   5  14     6257.51     5897.10    148.99 o 
   9   5  14    13631.23    14168.51    365.98 o 
  11   5  14    22433.23    22839.32    640.30 o 
  13   5  14     3265.91     3486.44     87.99 o 
  15   5  14     1179.78     1334.84     65.76 o 
  17   5  14     2645.03     2639.69     81.98 o 
  19   5  14       50.98       68.15     27.89 o 
  21   5  14        1.26       66.89     34.02 o 
 -20   6  14     1510.30     1465.88     59.47 o 
 -18   6  14      742.81      735.15     46.71 o 
 -16   6  14       56.27       79.74     27.52 o 
 -14   6  14       23.35       30.27     26.49 o 
 -12   6  14       11.44       18.67     15.66 o 
 -10   6  14      580.41      590.43     27.09 o 
  -8   6  14      634.60      673.75     30.36 o 
  -6   6  14       87.26       78.37     12.59 o 
  -4   6  14     2733.69     2774.65     44.83 o 
  -2   6  14     4868.99     4895.01     65.28 o 
   0   6  14     1043.87     1133.26     21.66 o 
   2   6  14      130.85      118.52     14.97 o 
   4   6  14     2145.48     2099.26     80.99 o 
   6   6  14     1909.73     1918.63     63.84 o 
   8   6  14     3546.72     3535.78    106.41 o 
  10   6  14     8382.04     8265.31    293.49 o 
  12   6  14     4515.70     4718.19    140.15 o 
  14   6  14        6.38       -2.37     19.41 o 
  16   6  14     1703.43     1753.90     79.21 o 
  18   6  14      235.75      248.24     31.80 o 
  20   6  14      651.37      687.58     60.55 o 
 -19   7  14      216.22      226.29     31.63 o 
 -17   7  14        2.00       -5.27     20.93 o 
 -15   7  14     1117.09     1109.85     47.15 o 
 -13   7  14     4319.84     4703.67    129.39 o 
 -11   7  14     5444.77     5501.02    100.13 o 
  -9   7  14     3075.05     3219.43     82.04 o 
  -7   7  14        8.69       -1.17     12.69 o 
  -5   7  14     2178.72     2111.29     42.85 o 
  -3   7  14     4806.29     4763.57     76.82 o 
  -1   7  14     7173.32     7201.73     91.04 o 
   1   7  14       42.09       32.34      6.14 o 
   3   7  14     5216.15     5254.31     69.01 o 
   5   7  14     2879.40     2895.06     79.34 o 
   7   7  14     1295.70     1367.73     71.45 o 
   9   7  14     1028.75      973.62     57.02 o 
  11   7  14       41.93       61.19     29.09 o 
  13   7  14     1620.05     1507.57     60.78 o 
  15   7  14     5038.21     5024.37    211.33 o 
  17   7  14     3963.56     4032.84    237.73 o 
 -16   8  14      266.23      290.59     35.99 o 
 -14   8  14      188.10      212.96     26.07 o 
 -12   8  14      148.64      105.20     25.74 o 
 -10   8  14      566.08      656.88     31.35 o 
  -8   8  14      260.29      257.90     25.99 o 
  -6   8  14        0.93      -11.22     14.35 o 
  -4   8  14      255.73      287.81     19.50 o 
  -2   8  14      461.39      368.12     24.01 o 
   0   8  14      259.94      281.72     11.93 o 
   2   8  14      428.58      439.16     14.43 o 
   4   8  14      320.47      300.29     22.67 o 
   6   8  14      445.35      475.42     40.41 o 
   8   8  14     1113.78     1102.82     51.26 o 
  10   8  14      373.71      379.34     44.04 o 
  12   8  14      203.20      242.82     41.73 o 
  14   8  14       46.05       49.92     26.27 o 
  16   8  14      140.13      160.75     33.54 o 
 -13   9  14     1864.93     2082.39     89.02 o 
 -11   9  14      398.44      474.80     29.62 o 
  -9   9  14      542.27      491.73     41.38 o 
  -7   9  14      634.09      691.63     28.45 o 
  -5   9  14      926.85      870.87     39.60 o 
  -3   9  14      939.90     1114.59     35.41 o 
  -1   9  14       21.70       14.39     13.47 o 
   1   9  14       27.72       47.66     22.18 o 
   3   9  14        2.28      -15.45     27.03 o 
   5   9  14      187.13      152.60     51.31 o 
   7   9  14      736.90      797.75     93.06 o 
   9   9  14      594.59      553.02     54.58 o 
  11   9  14      806.76      928.21     97.94 o 
  13   9  14     3372.55     3570.30    198.63 o 
 -10  10  14      585.17      681.25     36.44 o 
  -8  10  14       24.09       43.02     31.38 o 
  -6  10  14      710.79      780.95     37.02 o 
  -4  10  14      565.39      551.05     24.93 o 
  -2  10  14      110.81      115.92     14.91 o 
   0  10  14      231.90      319.70     22.57 o 
   2  10  14       90.51      132.58     54.98 o 
   4  10  14       46.18       -5.39     30.04 o 
   6  10  14      449.81      471.71     74.92 o 
   8  10  14      397.34      344.11     44.88 o 
 -23   1  15       22.96       11.19     17.21 o 
 -21   1  15       82.73       66.59     14.63 o 
 -19   1  15      489.42      486.58     20.32 o 
 -17   1  15     1317.06     1255.78     30.99 o 
 -15   1  15     2232.60     2194.69     39.85 o 
 -13   1  15     4578.70     4772.17     69.79 o 
 -11   1  15     7994.87     7857.60    108.40 o 
  -9   1  15     2446.03     2433.63     48.45 o 
  -7   1  15     1523.07     1526.55     26.73 o 
  -5   1  15     6170.15     6033.73     72.48 o 
  -3   1  15     6479.31     6233.04     80.41 o 
  -1   1  15     5623.23     5893.79     81.29 o 
   1   1  15      200.52      235.45     12.06 o 
   3   1  15       16.49       42.02      8.92 o 
   5   1  15     1052.59     1137.84     21.00 o 
   7   1  15        0.86       13.78      2.54 o 
   9   1  15     6521.45     6813.25     98.81 o 
  11   1  15    11274.07    11635.11    173.76 o 
  13   1  15     6350.17     6621.09    185.67 o 
  15   1  15     1351.23     1193.52     45.78 o 
  17   1  15      818.66      884.48     70.96 o 
  19   1  15      137.01      145.93     44.56 o 
  21   1  15      582.95      763.49     62.56 o 
  23   1  15      153.71      163.41     46.07 o 
 -22   2  15       15.04        0.30     15.95 o 
 -20   2  15      469.31      473.56     29.69 o 
 -18   2  15      499.61      490.28     24.03 o 
 -16   2  15     1282.19     1441.59    107.35 o 
 -14   2  15     1683.59     1672.30     94.54 o 
 -12   2  15     4170.10     4127.64    116.07 o 
 -10   2  15     2641.56     2429.76     44.93 o 
  -8   2  15     2004.63     1918.05     39.40 o 
  -6   2  15      559.39      579.03     22.93 o 
  -4   2  15     8170.01     8177.10    101.86 o 
  -2   2  15    20451.69    20414.00    276.79 o 
   0   2  15      179.03      227.15     10.71 o 
   2   2  15     3205.82     3117.51     60.20 o 
   4   2  15    11504.53    11053.68    132.37 o 
   6   2  15      175.66      173.48     15.81 o 
   8   2  15     4945.19     5170.13     92.46 o 
  10   2  15     2143.22     2005.65     44.77 o 
  12   2  15       63.76       67.70     14.92 o 
  14   2  15     3994.93     3978.29     80.88 o 
  16   2  15     1764.18     1883.38     58.60 o 
  18   2  15      721.92      597.34     52.80 o 
  20   2  15     2405.64     2345.02    139.12 o 
  22   2  15     3872.77     4196.45    160.85 o 
 -21   3  15        0.82        9.35     17.74 o 
 -19   3  15        9.04       28.46     17.09 o 
 -17   3  15      661.77      736.96     51.07 o 
 -15   3  15     7332.68     6740.74    257.55 o 
 -13   3  15    10292.10    10026.08    185.94 o 
 -11   3  15    15214.86    15426.54    321.06 o 
  -9   3  15     4974.96     4946.72    111.69 o 
  -7   3  15     1073.59     1180.77     32.27 o 
  -5   3  15     3277.54     3332.23     45.73 o 
  -3   3  15    17029.71    16721.68    207.01 o 
  -1   3  15      736.70      761.02     14.99 o 
   1   3  15     3178.67     3214.62     43.67 o 
   3   3  15    17787.83    17637.71    196.82 o 
   5   3  15    13660.28    13904.21    226.89 o 
   7   3  15     3866.12     3809.54     86.43 o 
   9   3  15     6420.25     6263.75    124.69 o 
  11   3  15     2486.92     2487.19     57.80 o 
  13   3  15      433.79      473.03     27.21 o 
  15   3  15     5030.50     5174.35    157.76 o 
  17   3  15     2425.33     2538.26     69.36 o 
  19   3  15     2269.98     2163.05     95.00 o 
  21   3  15     5740.21     5923.51    420.09 o 
 -22   4  15        7.46        0.87     23.14 o 
 -20   4  15       53.66       88.04     30.07 o 
 -18   4  15      450.18      424.38     39.32 o 
 -16   4  15       73.06       85.98     23.29 o 
 -14   4  15      487.51      507.41     38.72 o 
 -12   4  15     4606.50     4490.09     87.75 o 
 -10   4  15     2287.49     2181.51     76.39 o 
  -8   4  15      727.97      733.53     25.58 o 
  -6   4  15     1969.60     1944.55     41.61 o 
  -4   4  15     7650.47     7734.31    120.65 o 
  -2   4  15     8983.74     8572.24     95.44 o 
   0   4  15     7728.08     7534.39     82.13 o 
   2   4  15     4286.74     4117.75     50.48 o 
   4   4  15      142.07      191.67     14.23 o 
   6   4  15       31.07       63.86     21.53 o 
   8   4  15     6568.68     6841.04    146.72 o 
  10   4  15    12986.09    13099.42    264.48 o 
  12   4  15     5212.31     5525.40    155.67 o 
  14   4  15       17.50       27.62     21.55 o 
  16   4  15     1167.23     1091.35     47.90 o 
  18   4  15     1202.35     1236.22     54.42 o 
  20   4  15     2278.32     2195.11    147.61 o 
 -19   5  15      527.22      544.70     41.98 o 
 -17   5  15       24.69       40.07     21.38 o 
 -15   5  15       88.83       72.56     24.61 o 
 -13   5  15     1101.81     1069.65     53.03 o 
 -11   5  15     1583.52     1757.81     61.01 o 
  -9   5  15      316.41      305.77     23.65 o 
  -7   5  15     2327.49     2382.11     45.55 o 
  -5   5  15     3336.92     3240.90     52.89 o 
  -3   5  15     2096.66     2101.81     29.85 o 
  -1   5  15     2413.26     2553.13     43.33 o 
   1   5  15     2810.26     2772.59     44.71 o 
   3   5  15      140.51      143.30     13.75 o 
   5   5  15      220.79      200.66     18.14 o 
   7   5  15     3988.20     3971.38     91.47 o 
   9   5  15     5230.36     5344.89    149.15 o 
  11   5  15     3126.33     3120.80    113.29 o 
  13   5  15      433.90      494.19     40.29 o 
  15   5  15        0.15        6.19     17.77 o 
  17   5  15      913.46      932.41     47.27 o 
  19   5  15       17.85       17.81     26.26 o 
 -18   6  15      243.39      247.99     42.28 o 
 -16   6  15     1748.60     1682.00     60.59 o 
 -14   6  15     2908.87     3119.09     75.52 o 
 -12   6  15     2024.06     2021.21     53.76 o 
 -10   6  15     2272.89     2322.62     62.42 o 
  -8   6  15       47.45       69.99     27.02 o 
  -6   6  15        5.27       10.71     10.80 o 
  -4   6  15      873.18      714.56     24.52 o 
  -2   6  15      172.34      204.87     17.53 o 
   0   6  15       15.78       16.11     10.91 o 
   2   6  15      180.38      170.24      8.21 o 
   4   6  15     1628.14     1727.86     50.31 o 
   6   6  15     4801.44     4853.47     99.50 o 
   8   6  15     1084.76     1095.28     57.83 o 
  10   6  15       21.99       50.41     36.28 o 
  12   6  15     1142.40     1171.56     60.92 o 
  14   6  15     2107.24     2266.00     86.98 o 
  16   6  15     3506.33     3606.27    119.51 o 
  18   6  15      644.95      659.17     42.93 o 
 -17   7  15      343.00      299.77     35.65 o 
 -15   7  15        9.61      -20.26     20.26 o 
 -13   7  15        3.49       18.05     17.55 o 
 -11   7  15       97.39       87.91     19.44 o 
  -9   7  15       35.37       46.31     15.90 o 
  -7   7  15      206.98      200.99     20.12 o 
  -5   7  15     4475.60     4395.88     72.64 o 
  -3   7  15     8420.51     8194.77    142.34 o 
  -1   7  15     4435.91     4482.37     82.21 o 
   1   7  15     1360.33     1210.05     20.92 o 
   3   7  15      441.87      404.55     34.43 o 
   5   7  15      353.76      439.52     37.65 o 
   7   7  15      354.77      320.98     33.72 o 
   9   7  15        1.60       13.69     25.33 o 
  11   7  15       52.44       53.55     29.05 o 
  13   7  15       25.98       45.45     29.51 o 
  15   7  15       16.52      -22.84     37.32 o 
  17   7  15       20.04       13.32     23.93 o 
 -14   8  15     3835.39     4285.88    113.04 o 
 -12   8  15     3096.50     3314.05     95.44 o 
 -10   8  15     2677.27     2940.07    109.52 o 
  -8   8  15     2370.01     2315.46     56.44 o 
  -6   8  15      607.91      688.37     26.24 o 
  -4   8  15     1398.67     1399.23     47.76 o 
  -2   8  15     1848.49     1861.14     44.03 o 
   0   8  15      235.41      242.57     24.22 o 
   2   8  15     1616.46     1600.34     38.38 o 
   4   8  15     1923.64     2067.92     49.90 o 
   6   8  15     2739.97     2724.24    115.12 o 
   8   8  15      945.19     1007.65     53.26 o 
  10   8  15      885.83      894.72     61.77 o 
  12   8  15      320.21      346.07     47.46 o 
  14   8  15     2601.44     2833.12    119.14 o 
 -11   9  15       25.89       23.01     18.18 o 
  -9   9  15       26.59       39.39     19.07 o 
  -7   9  15       84.31       64.15     17.96 o 
  -5   9  15        7.66       11.36     12.34 o 
  -3   9  15      832.76      861.93     30.48 o 
  -1   9  15      557.13      587.38     21.65 o 
   1   9  15        7.56        6.68     21.72 o 
   3   9  15       66.53      100.03     35.28 o 
   5   9  15      229.96      155.15     72.67 o 
   7   9  15     1333.28     1238.08     94.82 o 
   9   9  15     3672.49     3789.31    207.12 o 
  11   9  15     2632.90     2691.51    173.29 o 
  -6  10  15     1673.02     1618.25     44.67 o 
  -4  10  15     1659.03     1719.00     44.07 o 
  -2  10  15     2068.28     2206.77     74.01 o 
   0  10  15     2533.90     2791.66    100.27 o 
   2  10  15     1415.47     1417.74    128.99 o 
   4  10  15      151.67      179.26     54.41 o 
   6  10  15     2239.84     2286.73    165.99 o 
 -22   0  16      335.74      259.47     45.61 o 
 -20   0  16      402.54      388.93     44.14 o 
 -18   0  16      206.41      237.28     29.86 o 
 -16   0  16      499.83      519.29     28.04 o 
 -14   0  16      317.78      243.24     21.81 o 
 -12   0  16     2955.35     2891.48     62.23 o 
 -10   0  16     7688.99     7351.02    143.84 o 
  -8   0  16     5882.45     5575.00    107.40 o 
  -6   0  16     7976.62     6939.53    943.23 o 
  -4   0  16    24100.44    23584.24    506.52 o 
  -2   0  16    16753.68    16357.33    389.03 o 
   0   0  16    11688.73    11464.16    236.68 o 
   2   0  16     9804.59    10036.45    182.90 o 
   4   0  16    12248.70    12494.10    204.75 o 
   6   0  16     1977.54     2068.03     79.82 o 
   8   0  16    10547.37    10737.33    224.23 o 
  10   0  16    14610.98    15338.68    450.05 o 
  12   0  16     1667.81     1593.92     37.26 o 
  14   0  16     1167.15     1091.43     19.71 o 
  16   0  16     2595.83     2750.36    143.85 o 
  18   0  16      372.87      377.47     64.03 o 
  20   0  16      935.07      987.09    151.21 o 
  22   0  16      119.98     1154.90    177.02 o 
 -21   1  16      493.04      486.92     45.11 o 
 -19   1  16      204.20      172.40     15.56 o 
 -17   1  16     2804.27     2756.02     49.94 o 
 -15   1  16     4410.45     4343.84     69.72 o 
 -13   1  16     2507.73     2655.50     90.75 o 
 -11   1  16      225.88      257.04     67.33 o 
  -9   1  16      953.01      958.68     24.23 o 
  -7   1  16      554.34      540.06     19.78 o 
  -5   1  16     4099.64     3761.95     55.03 o 
  -3   1  16     6774.98     6230.00     89.78 o 
  -1   1  16     4180.72     4330.70     61.06 o 
   1   1  16      248.07      259.83     19.28 o 
   3   1  16        2.63        5.31      6.43 o 
   5   1  16      607.80      599.47     12.94 o 
   7   1  16    16526.29    16821.92    188.56 o 
   9   1  16     8030.65     8286.15    120.24 o 
  11   1  16     4923.69     5082.97     72.43 o 
  13   1  16     1674.01     1723.01     62.28 o 
  15   1  16     3420.87     3286.38     75.09 o 
  17   1  16     1242.08     1329.41     81.78 o 
  19   1  16      374.77      355.08     46.62 o 
  21   1  16      351.22      309.55     50.76 o 
 -22   2  16      346.71      319.38     32.97 o 
 -20   2  16       74.03       62.20     21.25 o 
 -18   2  16      741.72      789.62     61.42 o 
 -16   2  16     1213.97     1130.17     35.17 o 
 -14   2  16     6764.49     6642.66    130.68 o 
 -12   2  16     8260.13     7823.53    113.07 o 
 -10   2  16     7287.52     7012.54    106.51 o 
  -8   2  16     3585.05     3565.50     81.40 o 
  -6   2  16      492.43      472.62     39.80 o 
  -4   2  16      550.48      552.02     16.38 o 
  -2   2  16       72.47       92.09     11.44 o 
   0   2  16      599.87      655.87     20.03 o 
   2   2  16    10623.45    10622.76    115.01 o 
   4   2  16     5833.93     5504.02     58.48 o 
   6   2  16    19871.49    19645.35    337.66 o 
   8   2  16    11581.20    12300.28    198.56 o 
  10   2  16     2577.40     2518.86     42.86 o 
  12   2  16       13.35       28.19     13.42 o 
  14   2  16      644.11      685.20     26.79 o 
  16   2  16      254.87      234.97     31.08 o 
  18   2  16       95.61      100.50     34.96 o 
  20   2  16       53.29       73.71     38.04 o 
 -21   3  16       92.01       70.21     22.41 o 
 -19   3  16       13.35       23.60     17.40 o 
 -17   3  16      290.34      308.17     31.06 o 
 -15   3  16     1877.50     1809.35     53.39 o 
 -13   3  16      379.03      427.32     30.71 o 
 -11   3  16     1554.70     1612.66     45.59 o 
  -9   3  16     2031.97     1966.56     45.19 o 
  -7   3  16     2127.14     2161.57     43.03 o 
  -5   3  16      664.63      657.55     34.10 o 
  -3   3  16     1962.11     2193.72     47.70 o 
  -1   3  16     1926.28     1898.44     24.92 o 
   1   3  16      445.28      413.38     13.33 o 
   3   3  16     1600.32     1579.64     17.00 o 
   5   3  16     1965.95     1965.67     39.13 o 
   7   3  16      780.62      841.51     30.05 o 
   9   3  16      504.46      493.50     44.46 o 
  11   3  16      445.97      464.82     25.70 o 
  13   3  16     1196.37     1335.07     41.60 o 
  15   3  16      285.82      282.75     29.67 o 
  17   3  16        2.07       29.83     16.21 o 
  19   3  16      944.53      991.77     60.97 o 
  21   3  16      293.83      333.37    133.29 o 
 -20   4  16      321.13      322.09     48.86 o 
 -18   4  16      435.64      564.22     46.10 o 
 -16   4  16     3763.18     3669.90    107.72 o 
 -14   4  16     1612.36     1639.81     54.08 o 
 -12   4  16      837.96      815.70     35.61 o 
 -10   4  16     2459.73     2364.37     52.30 o 
  -8   4  16     2585.80     2500.79     62.64 o 
  -6   4  16      149.62      194.31     18.01 o 
  -4   4  16      152.78      197.55     27.12 o 
  -2   4  16      383.37      421.30     20.36 o 
   0   4  16     1649.45     1678.64     27.45 o 
   2   4  16     2576.10     2660.75     43.04 o 
   4   4  16     1690.91     1734.71     36.98 o 
   6   4  16     4458.06     4357.09     77.71 o 
   8   4  16    12187.36    12205.40    244.51 o 
  10   4  16     4200.84     4112.70     99.17 o 
  12   4  16      239.66      312.16     51.02 o 
  14   4  16     2722.61     2996.00     73.85 o 
  16   4  16     1674.13     1843.14     65.99 o 
  18   4  16        1.25      -17.17     33.27 o 
  20   4  16      123.88       80.35     18.64 o 
 -19   5  16      133.90       66.08     25.57 o 
 -17   5  16      667.35      664.23     44.75 o 
 -15   5  16       93.79       58.92     21.14 o 
 -13   5  16     1694.78     1689.01     56.02 o 
 -11   5  16     2109.16     2121.18     56.69 o 
  -9   5  16     1905.27     1869.32     43.82 o 
  -7   5  16      645.36      756.55     27.22 o 
  -5   5  16     2956.41     2926.17     51.47 o 
  -3   5  16     5873.40     5970.25     72.05 o 
  -1   5  16     3588.30     3627.03     41.30 o 
   1   5  16     6212.21     6184.19     67.70 o 
   3   5  16     7839.82     7581.31    117.78 o 
   5   5  16     2075.54     1975.30     72.41 o 
   7   5  16      885.94      943.03     40.81 o 
   9   5  16     6501.93     6660.87    139.90 o 
  11   5  16     3017.54     3232.97     88.46 o 
  13   5  16       88.21      115.12     28.75 o 
  15   5  16      369.41      417.72     38.47 o 
  17   5  16      187.06      141.93     33.74 o 
  19   5  16      199.29      198.76     27.24 o 
 -18   6  16        0.75       -0.30     21.41 o 
 -16   6  16      189.37      225.52     44.90 o 
 -14   6  16      393.67      503.02     55.26 o 
 -12   6  16        6.41        0.63     22.27 o 
 -10   6  16      238.46      231.90     21.83 o 
  -8   6  16     1125.02     1119.45     44.29 o 
  -6   6  16     5753.20     5783.30     95.03 o 
  -4   6  16    18480.19    18097.69    296.20 o 
  -2   6  16    16461.59    16167.22    223.89 o 
   0   6  16     3800.38     3780.29     49.93 o 
   2   6  16     1411.91     1319.75     47.96 o 
   4   6  16       36.41       44.70     15.58 o 
   6   6  16      215.01      206.31     27.44 o 
   8   6  16     4550.97     4695.62    103.52 o 
  10   6  16     4554.88     4756.92    169.33 o 
  12   6  16        3.55       33.86     26.58 o 
  14   6  16     2013.96     2351.29    120.25 o 
  16   6  16      617.40      643.57     62.68 o 
 -15   7  16     2826.89     3018.65     85.37 o 
 -13   7  16     6762.42     7136.47    158.84 o 
 -11   7  16     5660.32     5809.57    115.98 o 
  -9   7  16     3197.47     3175.42     64.44 o 
  -7   7  16       27.36       57.28     16.08 o 
  -5   7  16      656.62      685.76     33.23 o 
  -3   7  16     1780.39     1880.94     48.48 o 
  -1   7  16      663.04      662.38     13.61 o 
   1   7  16     3186.93     3187.90     55.98 o 
   3   7  16     6289.12     6366.37    109.61 o 
   5   7  16     7766.49     8204.13    168.31 o 
   7   7  16     9639.73    10063.74    250.52 o 
   9   7  16     5860.13     5856.00    179.78 o 
  11   7  16      531.59      615.99     98.53 o 
  13   7  16       90.42      137.94     47.11 o 
  15   7  16      393.98      378.05    100.84 o 
 -12   8  16     1195.10     1352.40     55.71 o 
 -10   8  16      560.58      630.44     32.07 o 
  -8   8  16       57.45       -1.85     36.28 o 
  -6   8  16      717.23      741.25     32.80 o 
  -4   8  16     1177.31     1235.17     35.08 o 
  -2   8  16     1638.38     1529.54     31.98 o 
   0   8  16       54.57       62.93     29.06 o 
   2   8  16      393.97      399.50     20.11 o 
   4   8  16      443.94      471.22     24.79 o 
   6   8  16     1047.16     1163.07     64.75 o 
   8   8  16      601.84      641.75     55.19 o 
  10   8  16      657.82      812.93     72.09 o 
  12   8  16     1458.91     1638.58     86.75 o 
  -9   9  16     1230.18     1425.69     65.63 o 
  -7   9  16     2108.39     2247.54     58.43 o 
  -5   9  16     2370.31     2400.85     53.45 o 
  -3   9  16     2085.55     2116.40     48.43 o 
  -1   9  16     2301.32     2190.65     84.01 o 
   1   9  16     2022.15     2039.30     85.07 o 
   3   9  16     1500.83     1422.83    426.95 o 
   5   9  16       52.78       -3.82     35.18 o 
   7   9  16      176.30      156.29     44.68 o 
   9   9  16      166.44      155.45    105.04 o 
   0  10  16        4.31      -29.40     30.98 o 
 -21   1  17      356.67      355.55     28.36 o 
 -19   1  17      137.85      133.70     17.20 o 
 -17   1  17        4.84        4.47     11.77 o 
 -15   1  17       25.49       39.18     16.20 o 
 -13   1  17       66.35      113.96     29.30 o 
 -11   1  17       99.39       87.12     13.25 o 
  -9   1  17      285.30      296.71     21.60 o 
  -7   1  17     3216.91     3084.58     54.07 o 
  -5   1  17     8432.92     8295.80    117.22 o 
  -3   1  17     7845.52     7630.15    105.98 o 
  -1   1  17    10190.70     9988.72    126.03 o 
   1   1  17     6401.61     6525.84     77.30 o 
   3   1  17     7081.33     6855.60     77.43 o 
   5   1  17    10325.43    10759.10    120.45 o 
   7   1  17     1203.23     1006.03     28.59 o 
   9   1  17      564.83      645.20     28.11 o 
  11   1  17      823.91      879.27     26.22 o 
  13   1  17     1077.00     1069.86     30.09 o 
  15   1  17      156.32      197.07     36.29 o 
  17   1  17      821.68      666.68     66.97 o 
  19   1  17     3232.97     3554.33    136.08 o 
 -20   2  17       34.61       63.13     20.28 o 
 -18   2  17      558.06      589.44     37.03 o 
 -16   2  17     1813.51     1767.09     47.55 o 
 -14   2  17     1827.37     1766.97     62.66 o 
 -12   2  17     5027.71     4921.30     89.32 o 
 -10   2  17     3306.56     3292.69     70.03 o 
  -8   2  17       14.25        6.76     12.60 o 
  -6   2  17     4463.64     4197.57     70.11 o 
  -4   2  17    14202.76    13672.55    184.29 o 
  -2   2  17     5007.74     4732.47     63.97 o 
   0   2  17       71.17       86.82     11.02 o 
   2   2  17     2286.81     2187.91     26.20 o 
   4   2  17     1183.64     1140.82     27.62 o 
   6   2  17     2882.11     3012.39     59.91 o 
   8   2  17     5850.27     5835.67    101.02 o 
  10   2  17     1753.66     1755.47     33.86 o 
  12   2  17       10.82       19.23      9.62 o 
  14   2  17      272.08      282.76     19.24 o 
  16   2  17     1033.33     1104.94     64.37 o 
  18   2  17       24.27       -4.72     33.11 o 
  20   2  17     1746.85     1953.47    153.03 o 
 -19   3  17      108.84       94.55     23.98 o 
 -17   3  17     1137.11     1138.37     45.62 o 
 -15   3  17     2999.35     2954.67     77.35 o 
 -13   3  17     4338.25     4426.07     94.89 o 
 -11   3  17     9939.14     9880.76    198.02 o 
  -9   3  17     4453.97     4252.28     82.99 o 
  -7   3  17       26.29       15.88     18.42 o 
  -5   3  17     7956.02     7635.24    126.62 o 
  -3   3  17     5624.78     5293.93     61.14 o 
  -1   3  17      301.91      331.27     13.98 o 
   1   3  17     3736.35     3831.65     50.08 o 
   3   3  17     8234.38     8114.79    148.20 o 
   5   3  17    12184.79    12512.52    217.17 o 
   7   3  17    18148.70    18520.09    343.18 o 
   9   3  17    13920.14    14294.27    242.46 o 
  11   3  17     1102.75     1135.84     63.33 o 
  13   3  17      175.16      198.33     20.45 o 
  15   3  17      220.49      233.27     27.93 o 
  17   3  17      619.33      617.59     35.13 o 
  19   3  17      326.52      275.94     72.08 o 
 -18   4  17     1222.21     1239.18     54.49 o 
 -16   4  17     1540.92     1545.58     59.34 o 
 -14   4  17      250.39      271.19     27.53 o 
 -12   4  17       58.03       33.60     18.15 o 
 -10   4  17       97.03      103.46     18.07 o 
  -8   4  17      401.49      363.46     32.09 o 
  -6   4  17     6540.95     6523.72     97.22 o 
  -4   4  17     7805.63     7904.36    106.96 o 
  -2   4  17     6991.76     7298.09     89.43 o 
   0   4  17     6087.23     6180.54     81.01 o 
   2   4  17     2657.00     2659.27     52.02 o 
   4   4  17     2052.45     2040.41     52.98 o 
   6   4  17       22.17       35.71     29.70 o 
   8   4  17     1927.38     2004.92     49.77 o 
  10   4  17     1413.58     1387.19     46.69 o 
  12   4  17       82.28      107.40     21.93 o 
  14   4  17       15.09       46.07     19.52 o 
  16   4  17      134.51      130.96     26.24 o 
  18   4  17     1423.49     1469.20     61.40 o 
 -17   5  17     1081.75     1085.36     51.25 o 
 -15   5  17      230.63      274.06     31.29 o 
 -13   5  17       82.87      131.39     22.85 o 
 -11   5  17       38.55        1.52     14.79 o 
  -9   5  17      222.95      206.32     43.81 o 
  -7   5  17     2766.66     2880.36     58.99 o 
  -5   5  17     4339.46     4176.15     66.92 o 
  -3   5  17     3662.83     3705.97     49.12 o 
  -1   5  17    11484.73    11037.41    131.77 o 
   1   5  17     5840.10     5793.77     96.59 o 
   3   5  17     3981.52     3853.02     73.67 o 
   5   5  17      212.09      196.72     16.83 o 
   7   5  17      455.95      578.83     42.42 o 
   9   5  17      787.79      905.51     39.62 o 
  11   5  17       11.05        7.14     17.88 o 
  13   5  17      119.49       82.34     30.25 o 
  15   5  17     1488.29     1657.12    134.72 o 
  17   5  17      830.93      759.40     50.56 o 
 -16   6  17      743.21      750.28     45.98 o 
 -14   6  17     1507.16     1529.15     65.02 o 
 -12   6  17     1455.50     1428.47     47.78 o 
 -10   6  17      414.83      439.36     25.09 o 
  -8   6  17       77.27       76.33     19.94 o 
  -6   6  17      596.16      586.21     22.40 o 
  -4   6  17     1612.38     1488.33     32.69 o 
  -2   6  17      971.84      892.80     17.73 o 
   0   6  17       35.75       35.07     13.19 o 
   2   6  17     1561.35     1630.70     38.03 o 
   4   6  17     6987.71     7008.12    125.16 o 
   6   6  17     7112.12     6964.37    165.61 o 
   8   6  17     2810.36     3075.44     90.24 o 
  10   6  17     1877.67     1953.81    100.09 o 
  12   6  17      194.25      134.75     35.69 o 
  14   6  17      267.50      346.54     41.24 o 
  16   6  17       68.40      -28.15     28.15 o 
 -13   7  17       58.77       47.68     22.48 o 
 -11   7  17      209.74      247.12     28.05 o 
  -9   7  17      302.91      243.60     23.68 o 
  -7   7  17       38.24       36.39     15.35 o 
  -5   7  17     1388.51     1592.38     42.62 o 
  -3   7  17     1408.66     1296.95     37.70 o 
  -1   7  17        2.60       24.02     11.52 o 
   1   7  17       37.63       45.43     12.07 o 
   3   7  17       69.53       67.27     17.74 o 
   5   7  17       71.88       76.30     19.99 o 
   7   7  17      117.75      156.49     39.15 o 
   9   7  17       73.86       65.37     32.37 o 
  11   7  17      626.36      728.45     63.54 o 
  13   7  17      599.08      664.19     54.61 o 
 -10   8  17     1974.99     2067.99     57.99 o 
  -8   8  17      599.79      609.34     31.43 o 
  -6   8  17      548.50      544.93     25.37 o 
  -4   8  17     1690.83     1715.75     50.79 o 
  -2   8  17       80.59       63.88     27.59 o 
   0   8  17     2383.05     2302.46     86.83 o 
   2   8  17     1754.18     1672.82     66.41 o 
   4   8  17     4713.39     4991.10    153.22 o 
   6   8  17     5233.01     5293.34    150.90 o 
   8   8  17     4490.66     5088.85    174.83 o 
  10   8  17     1271.74     1429.45    194.36 o 
  -5   9  17     1222.72     1158.73     39.93 o 
  -3   9  17     1481.28     1371.75     89.74 o 
  -1   9  17      460.78      436.15     70.11 o 
   1   9  17     1062.12      979.78     65.74 o 
   3   9  17      320.26      364.84     44.96 o 
   5   9  17      313.17      325.47     51.86 o 
 -20   0  18     2063.53     2090.63    151.79 o 
 -18   0  18     2739.50     2599.08    128.25 o 
 -16   0  18     2728.25     2718.28     69.76 o 
 -14   0  18      334.01      317.23     37.00 o 
 -12   0  18     1073.44     1026.85     38.07 o 
 -10   0  18     1542.01     1453.65     59.69 o 
  -8   0  18       11.40       27.98     15.52 o 
  -6   0  18     2472.77     2299.61     70.02 o 
  -4   0  18     4825.84     5112.59    159.30 o 
  -2   0  18     6597.99     6259.03    164.43 o 
   0   0  18     9434.15     9684.56    164.14 o 
   2   0  18    42436.37    43176.12   1050.79 o 
   4   0  18     2434.67     2404.30     39.39 o 
   6   0  18        0.27        3.53      7.50 o 
   8   0  18     2036.31     1956.85     27.58 o 
  10   0  18      256.92      205.10     44.57 o 
  12   0  18     3691.76     4208.39    248.99 o 
  14   0  18     5050.02     5085.19    223.11 o 
  16   0  18     2663.38     3049.84    161.85 o 
  18   0  18     3102.18     3089.26    268.31 o 
 -19   1  18      431.40      456.40     31.40 o 
 -17   1  18     1639.21     1617.17     46.44 o 
 -15   1  18     4124.75     4089.59     70.01 o 
 -13   1  18     1874.09     1763.23     36.74 o 
 -11   1  18     2138.14     2151.96     42.10 o 
  -9   1  18      175.01      120.78     13.17 o 
  -7   1  18     2299.23     2271.98     57.89 o 
  -5   1  18     4112.59     4088.05     81.03 o 
  -3   1  18     2190.96     2155.75     37.51 o 
  -1   1  18      256.54      312.44     16.22 o 
   1   1  18     1337.62     1474.39     25.12 o 
   3   1  18      105.02      117.55     15.47 o 
   5   1  18     5632.54     5348.75     55.76 o 
   7   1  18     4861.76     4904.59     70.41 o 
   9   1  18     4139.63     4090.93     58.15 o 
  11   1  18       12.60       19.65     10.53 o 
  13   1  18       51.61       60.97     28.23 o 
  15   1  18       20.14       54.18     77.10 o 
  17   1  18       23.20      -10.78     43.73 o 
  19   1  18      105.84      114.66     63.81 o 
 -18   2  18      200.81      157.22     22.17 o 
 -16   2  18      270.73      308.48     33.61 o 
 -14   2  18     1141.91     1067.34     49.00 o 
 -12   2  18      384.55      455.16     32.97 o 
 -10   2  18      398.53      430.00     25.47 o 
  -8   2  18      128.46      146.41     16.86 o 
  -6   2  18     2455.16     2266.20     51.04 o 
  -4   2  18     1621.65     1505.77     73.27 o 
  -2   2  18      772.49      719.76     22.35 o 
   0   2  18      985.61      950.33     21.39 o 
   2   2  18     1330.41     1362.73     22.04 o 
   4   2  18     5817.26     5531.85    100.07 o 
   6   2  18     8066.03     8118.74    125.06 o 
   8   2  18     6799.58     6980.05    112.70 o 
  10   2  18     1630.44     1568.00     50.45 o 
  12   2  18      163.94      176.64     15.11 o 
  14   2  18      354.67      328.02     47.71 o 
  16   2  18      882.68      760.81     90.62 o 
  18   2  18     1128.21     1158.93    112.00 o 
 -17   3  18        2.56       10.73     18.84 o 
 -15   3  18      296.07      252.71     25.37 o 
 -13   3  18      463.99      447.01     29.73 o 
 -11   3  18      164.07      136.78     21.44 o 
  -9   3  18      131.89      123.75     19.38 o 
  -7   3  18      665.07      658.88     26.59 o 
  -5   3  18      218.28      261.79     18.63 o 
  -3   3  18      714.23      718.39     20.15 o 
  -1   3  18      333.28      294.79     13.57 o 
   1   3  18      325.78      357.35     30.03 o 
   3   3  18      620.64      585.27     21.83 o 
   5   3  18      404.47      338.47     21.43 o 
   7   3  18     2581.10     2602.86     65.90 o 
   9   3  18      520.98      561.89     45.36 o 
  11   3  18        8.54       -1.64      9.92 o 
  13   3  18        1.34        6.43     11.23 o 
  15   3  18        2.14      -21.01     24.85 o 
  17   3  18      920.22     1105.70    110.63 o 
 -16   4  18      187.81      212.28     26.26 o 
 -14   4  18        2.47       -5.66     15.83 o 
 -12   4  18      184.35      187.94     21.80 o 
 -10   4  18       48.92       69.18     18.79 o 
  -8   4  18       22.25       33.14     14.80 o 
  -6   4  18      166.45      177.38     17.86 o 
  -4   4  18      267.51      240.76     14.80 o 
  -2   4  18       53.26       63.59      9.75 o 
   0   4  18       98.72       97.01     12.59 o 
   2   4  18      306.56      268.00      9.61 o 
   4   4  18     1671.78     1707.55     41.82 o 
   6   4  18     7912.89     7695.24    129.47 o 
   8   4  18     7222.00     7407.82    140.21 o 
  10   4  18      257.54      222.19     18.06 o 
  12   4  18       24.93       24.86     20.36 o 
  14   4  18        1.27        4.62     18.94 o 
  16   4  18      420.29      331.30     55.58 o 
 -15   5  18      737.20      743.89     41.89 o 
 -13   5  18      282.03      245.69     31.84 o 
 -11   5  18      824.28      879.40     38.09 o 
  -9   5  18      166.69      141.84     17.71 o 
  -7   5  18      298.34      306.60     18.88 o 
  -5   5  18     2064.32     1930.09     39.90 o 
  -3   5  18     1341.41     1323.23     23.91 o 
  -1   5  18     1464.77     1481.02     40.86 o 
   1   5  18     6357.64     6474.76    112.97 o 
   3   5  18     6417.77     6350.75    106.64 o 
   5   5  18      618.88      656.23     28.16 o 
   7   5  18      622.65      589.26     25.55 o 
   9   5  18      344.90      374.60     31.45 o 
  11   5  18      390.12      444.67     50.46 o 
  13   5  18     1422.41     1612.63     68.31 o 
  15   5  18      921.44      857.56     57.82 o 
 -14   6  18     2060.45     2200.94     66.60 o 
 -12   6  18     1684.23     1686.80     52.86 o 
 -10   6  18     1100.03     1149.95     41.85 o 
  -8   6  18       42.34       59.07     14.56 o 
  -6   6  18     1220.84     1257.05     35.96 o 
  -4   6  18     2717.75     2785.30     48.97 o 
  -2   6  18     1629.40     1596.34     39.99 o 
   0   6  18     2400.56     2434.47     47.71 o 
   2   6  18     2527.35     2349.18     52.13 o 
   4   6  18      105.40       96.78     15.52 o 
   6   6  18     1114.33     1168.59     36.94 o 
   8   6  18     1233.01     1283.27     82.21 o 
  10   6  18        1.04      -19.87     25.76 o 
  12   6  18     1590.44     1802.46     78.83 o 
  14   6  18      611.60      489.07     46.70 o 
 -11   7  18     2252.23     2175.71     62.24 o 
  -9   7  18      158.50      188.26     19.98 o 
  -7   7  18     1479.27     1526.43     49.10 o 
  -5   7  18     3816.82     3928.55     77.04 o 
  -3   7  18     2556.72     2413.56     52.78 o 
  -1   7  18        6.64        1.47     20.56 o 
   1   7  18     1596.55     1670.51     62.40 o 
   3   7  18     2354.54     2456.00     57.26 o 
   5   7  18     4095.80     4134.72    106.67 o 
   7   7  18     4549.26     4807.00    158.99 o 
   9   7  18     1043.12     1175.40     68.04 o 
  11   7  18      121.50      145.27     36.75 o 
  -8   8  18       44.01       31.25     17.99 o 
  -6   8  18      654.55      647.96     29.70 o 
  -4   8  18     2507.72     2643.66    126.68 o 
  -2   8  18     2069.74     1931.58     77.67 o 
   0   8  18      437.83      504.20     42.59 o 
   2   8  18       54.57       89.15     30.28 o 
   4   8  18      166.30      190.71     29.32 o 
   6   8  18      564.62      612.92     40.83 o 
   8   8  18      251.21      229.25     45.55 o 
 -17   1  19     1388.53     1429.96     53.48 o 
 -15   1  19      802.27      729.76     42.03 o 
 -13   1  19     1292.22     1245.19     80.87 o 
 -11   1  19     3225.68     3041.26     74.33 o 
  -9   1  19     3222.69     3004.77     52.19 o 
  -7   1  19      921.18      815.71    158.92 o 
  -5   1  19      214.80      200.49     30.65 o 
  -3   1  19       27.65       20.40     11.77 o 
  -1   1  19      366.26      389.87     16.51 o 
   1   1  19      820.32      826.58     18.65 o 
   3   1  19     2344.73     2258.01     28.60 o 
   5   1  19     1581.22     1684.48     33.57 o 
   7   1  19        2.78        9.46      9.50 o 
   9   1  19     1032.82     1180.19     22.51 o 
  11   1  19      542.26      644.64     56.44 o 
  13   1  19       65.04       15.38     26.11 o 
  15   1  19       97.00       53.47     47.58 o 
 -16   2  19      122.42       74.16     20.04 o 
 -14   2  19     1879.63     1903.80     53.39 o 
 -12   2  19     4166.42     4096.68     91.08 o 
 -10   2  19      649.66      653.47     30.74 o 
  -8   2  19     1366.91     1217.45     44.85 o 
  -6   2  19     5789.28     5653.16    102.94 o 
  -4   2  19     4499.85     4649.07     91.17 o 
  -2   2  19      143.57      130.20     13.63 o 
   0   2  19      611.08      604.37     23.46 o 
   2   2  19     1146.59     1138.76     23.18 o 
   4   2  19     2420.70     2458.37     72.46 o 
   6   2  19     4002.63     3866.81     84.74 o 
   8   2  19      306.20      343.48     21.40 o 
  10   2  19      527.00      538.22     18.32 o 
  12   2  19      114.79      181.22     36.09 o 
  14   2  19     1229.54     1383.10    108.42 o 
  16   2  19      417.17      516.90    131.32 o 
 -17   3  19       37.21       46.89     25.30 o 
 -15   3  19      509.23      537.70     31.66 o 
 -13   3  19     2016.78     1927.55     64.47 o 
 -11   3  19     1507.97     1464.27     59.50 o 
  -9   3  19      404.89      443.12     27.31 o 
  -7   3  19     5174.17     5230.78     93.28 o 
  -5   3  19     8101.65     8263.10    129.19 o 
  -3   3  19     5165.80     5066.81     76.86 o 
  -1   3  19      970.36     1018.34     36.28 o 
   1   3  19      271.29      290.34     11.46 o 
   3   3  19     1005.76     1095.20     34.94 o 
   5   3  19     2374.77     2403.31     49.83 o 
   7   3  19     1593.88     1665.19     79.60 o 
   9   3  19      144.05      146.61     21.53 o 
  11   3  19      347.71      347.66     19.90 o 
  13   3  19      153.76      210.17     48.87 o 
  15   3  19     2428.60     2610.41    170.31 o 
 -16   4  19      793.55      993.18     68.69 o 
 -14   4  19     2004.98     1990.20     63.13 o 
 -12   4  19     3607.64     3603.48     79.41 o 
 -10   4  19     2576.42     2467.09     62.20 o 
  -8   4  19      112.04       75.90     25.19 o 
  -6   4  19      136.60      150.61     14.48 o 
  -4   4  19       22.81       21.58      8.80 o 
  -2   4  19      800.09      766.58     22.34 o 
   0   4  19     1567.26     1600.69     26.52 o 
   2   4  19     1196.06     1233.26     29.95 o 
   4   4  19      230.93      294.10     27.67 o 
   6   4  19      405.44      386.80     21.12 o 
   8   4  19      194.45      193.87     21.99 o 
  10   4  19      246.79      301.61     37.42 o 
  12   4  19      128.06       79.58     20.47 o 
  14   4  19       73.34       47.37     25.42 o 
 -13   5  19     1554.89     1596.66     56.63 o 
 -11   5  19      609.03      609.45     30.85 o 
  -9   5  19      377.47      404.39     24.81 o 
  -7   5  19        2.23        6.86     17.33 o 
  -5   5  19       24.75       15.21     10.06 o 
  -3   5  19      264.38      250.08     16.44 o 
  -1   5  19     1464.46     1518.51     37.61 o 
   1   5  19     1045.95     1040.76     29.18 o 
   3   5  19     1248.97     1204.16     31.89 o 
   5   5  19      150.55      105.58     20.87 o 
   7   5  19       80.91       93.75     20.84 o 
   9   5  19       80.75       61.75     18.67 o 
  11   5  19      428.45      507.80     59.54 o 
  13   5  19     1313.86     1431.03     99.66 o 
 -12   6  19        2.30       18.30     19.37 o 
 -10   6  19      261.14      241.93     23.29 o 
  -8   6  19      604.74      635.39     25.75 o 
  -6   6  19      474.99      483.89     31.53 o 
  -4   6  19      524.18      558.24     22.86 o 
  -2   6  19      661.89      707.46     40.77 o 
   0   6  19        3.75      -11.09     23.38 o 
   2   6  19      611.42      631.05     23.83 o 
   4   6  19     1373.61     1431.37     36.02 o 
   6   6  19      625.48      717.11     46.39 o 
   8   6  19      698.18      765.47     43.68 o 
  10   6  19      431.78      529.32     51.28 o 
  12   6  19        4.22       17.36     54.95 o 
  -9   7  19      262.75      248.24     22.51 o 
  -7   7  19      275.10      267.44     26.77 o 
  -5   7  19      557.19      586.20     29.21 o 
  -3   7  19       58.88       55.53     30.79 o 
  -1   7  19      111.57      110.88     31.76 o 
   1   7  19        1.37       -7.53     20.26 o 
   3   7  19        0.07      -13.03     20.07 o 
   5   7  19       88.43       70.55     26.93 o 
   7   7  19       64.04       81.23     24.60 o 
   9   7  19     1478.11      -23.06     32.83 o 
  -2   8  19      233.77      188.34     58.00 o 
   0   8  19       23.23       28.12     25.11 o 
   2   8  19      158.91      148.86     30.94 o 
 -16   0  20     3897.08     3727.16    164.78 o 
 -14   0  20     2336.77     2270.06    140.73 o 
 -12   0  20     2861.69     2277.35    635.02 o 
 -10   0  20     2059.73     1870.92    105.94 o 
  -8   0  20     1869.48     1895.65    125.12 o 
  -6   0  20     3807.76     3679.70    188.07 o 
  -4   0  20     3031.56     3272.49    121.74 o 
  -2   0  20     1751.72     1828.64     42.01 o 
   0   0  20     2630.64     2655.20     50.59 o 
   2   0  20      662.66      556.29     21.69 o 
   4   0  20      305.35      376.39     30.68 o 
   6   0  20      138.02      136.95     38.41 o 
   8   0  20       13.01       36.39     55.03 o 
  10   0  20       23.74       33.19     35.89 o 
 -15   1  20      643.99      657.76     32.93 o 
 -13   1  20     1316.12     1254.50     51.14 o 
 -11   1  20     1140.21     1028.16     38.43 o 
  -9   1  20      186.45      182.84     20.77 o 
  -7   1  20     1089.67      986.53     51.82 o 
  -5   1  20      550.75      591.13     75.50 o 
  -3   1  20        4.01       23.53     11.74 o 
  -1   1  20     1090.25     1156.47     21.29 o 
   1   1  20     1376.06     1345.76     22.49 o 
   3   1  20     1249.02     1215.99     24.09 o 
   5   1  20     1821.48     1825.10     38.84 o 
   7   1  20      888.68      868.24     23.17 o 
   9   1  20      721.95      674.57    139.71 o 
  11   1  20     1742.17     1755.48    114.32 o 
 -16   2  20        3.89       35.87     21.58 o 
 -14   2  20       58.69       55.32     20.66 o 
 -12   2  20       74.41       59.77     19.94 o 
 -10   2  20      459.57      490.41     49.91 o 
  -8   2  20     2960.69     2870.73     68.29 o 
  -6   2  20     5323.18     5363.50    121.93 o 
  -4   2  20     3494.78     3667.23     63.30 o 
  -2   2  20     1392.90     1449.97     28.83 o 
   0   2  20      822.80      830.13     18.85 o 
   2   2  20      516.92      520.11     20.54 o 
   4   2  20      347.60      360.27     23.39 o 
   6   2  20      386.49      370.85     17.21 o 
   8   2  20      136.46       93.28     14.63 o 
  10   2  20     1003.91     1108.63     97.49 o 
  12   2  20      175.34      158.89     92.60 o 
 -15   3  20       37.50       34.10     21.80 o 
 -13   3  20       63.84       74.04     19.13 o 
 -11   3  20       87.46       60.79     20.26 o 
  -9   3  20      492.54      547.91     28.14 o 
  -7   3  20      785.18      715.98     42.92 o 
  -5   3  20       26.46       10.41     12.59 o 
  -3   3  20      217.53      251.12     18.64 o 
  -1   3  20       74.48       62.33     14.24 o 
   1   3  20        7.06       24.04     12.89 o 
   3   3  20      139.74      181.09     20.05 o 
   5   3  20      452.10      469.46     23.32 o 
   7   3  20       73.30      104.03     15.75 o 
   9   3  20      135.32      126.53     34.20 o 
  11   3  20      192.68       90.78     32.88 o 
  13   3  20      279.63      296.18     70.03 o 
 -14   4  20       36.39       14.84     25.41 o 
 -12   4  20        3.52       54.53     28.85 o 
 -10   4  20      700.71      770.32     47.39 o 
  -8   4  20     2884.13     2920.30     57.42 o 
  -6   4  20     1898.86     1798.83     39.95 o 
  -4   4  20      164.93      182.46     30.77 o 
  -2   4  20      889.03      818.61     25.95 o 
   0   4  20      923.16      963.88     27.04 o 
   2   4  20      518.39      542.88     23.24 o 
   4   4  20      775.27      797.47     27.43 o 
   6   4  20     1494.52     1486.68     53.82 o 
   8   4  20       10.98      -10.64     14.26 o 
  10   4  20      178.92      135.55     25.10 o 
  12   4  20        0.91        1.60     12.92 o 
 -11   5  20      827.23      906.39     33.82 o 
  -9   5  20      285.09      270.66     21.26 o 
  -7   5  20      653.06      686.91     27.49 o 
  -5   5  20     1795.05     1785.24     45.90 o 
  -3   5  20      994.59     1058.84     61.17 o 
  -1   5  20       75.58       46.38     16.97 o 
   1   5  20     1855.45     1822.79     42.11 o 
   3   5  20      151.12      163.46     20.53 o 
   5   5  20      629.72      623.98     34.73 o 
   7   5  20      237.67      195.21     26.95 o 
   9   5  20        8.87       -3.51     15.62 o 
  11   5  20      353.23      400.23     49.40 o 
  -8   6  20        8.32       16.18     14.04 o 
  -6   6  20        0.91        5.11     15.36 o 
  -4   6  20       47.01       68.85     25.57 o 
  -2   6  20       39.89       21.80     24.86 o 
   0   6  20        2.15       11.81     21.39 o 
   2   6  20       11.62      -19.16     24.25 o 
   4   6  20     1036.98     1095.61     47.05 o 
   6   6  20      215.15      204.21     30.72 o 
   8   6  20       58.75       12.18     18.78 o 
  -5   7  20     5686.78     5678.73    285.03 o 
  -3   7  20     3401.28     3215.64    114.18 o 
  -1   7  20      800.91      823.32     62.66 o 
   1   7  20       32.72       28.35     24.81 o 
   3   7  20      555.58      570.97     45.48 o 
 -13   1  21      989.07     1032.86     38.22 o 
 -11   1  21      473.14      495.32     41.97 o 
  -9   1  21      334.69      329.80     28.71 o 
  -7   1  21     1040.03     1078.70     48.07 o 
  -5   1  21     2401.22     2345.05    102.43 o 
  -3   1  21     1622.72     1674.04     33.22 o 
  -1   1  21      974.91     1044.36     26.37 o 
   1   1  21      935.00      890.53     21.60 o 
   3   1  21      170.82      162.57     13.80 o 
   5   1  21      147.86      101.06     12.39 o 
   7   1  21       35.24      -17.39     35.38 o 
 -12   2  21      772.79      761.85     41.41 o 
 -10   2  21        5.49      -14.68     14.68 o 
  -8   2  21      442.19      376.30     96.28 o 
  -6   2  21     1134.19     1103.16     43.08 o 
  -4   2  21      789.60      746.31     22.45 o 
  -2   2  21      575.69      582.85     21.63 o 
   0   2  21       63.08      114.01     39.18 o 
   2   2  21      269.58      289.29     39.50 o 
   4   2  21     1977.72     2123.68     69.36 o 
   6   2  21      103.22      119.17     23.14 o 
   8   2  21     3045.86     3020.27    162.69 o 
 -11   3  21        5.11        1.89     14.54 o 
  -9   3  21     2291.37     2198.30     69.41 o 
  -7   3  21     4439.31     4529.63     82.51 o 
  -5   3  21     3737.29     3732.74     77.47 o 
  -3   3  21     1754.36     1869.49     39.94 o 
  -1   3  21      102.49      108.45     15.37 o 
   1   3  21      199.50      138.06     17.11 o 
   3   3  21     1239.20     1147.69     41.44 o 
   5   3  21      385.66      309.53     34.62 o 
   7   3  21     1938.37     2009.87     88.96 o 
   9   3  21     3239.55     3114.45    172.60 o 
  11   3  21     1580.87     1551.93    128.13 o 
 -10   4  21      326.07      311.34     65.04 o 
  -8   4  21      361.44      362.84     22.80 o 
  -6   4  21     1278.56     1344.33     34.65 o 
  -4   4  21     1261.70     1267.83     49.23 o 
  -2   4  21      333.75      338.70     21.67 o 
   0   4  21      287.97      308.64     25.67 o 
   2   4  21      221.76      258.27     18.89 o 
   4   4  21      534.36      585.76     33.90 o 
   6   4  21      268.61      239.28     26.47 o 
   8   4  21      166.60      136.07     23.36 o 
  10   4  21      223.54      174.22     33.14 o 
  -9   5  21      414.90      457.10     26.30 o 
  -7   5  21     1160.59     1185.77     54.49 o 
  -5   5  21     1419.51     1497.95     67.87 o 
  -3   5  21      706.66      808.83     43.12 o 
  -1   5  21      289.94      249.97     38.34 o 
   1   5  21      683.51      648.33     30.57 o 
   3   5  21      371.03      419.18     30.74 o 
   5   5  21      693.25      716.95     35.98 o 
   7   5  21       49.46       56.91     19.40 o 
  -4   6  21     2234.45     2367.38     82.92 o 
  -2   6  21      924.69      950.30     48.78 o 
   0   6  21      279.74      209.40     62.42 o 
   2   6  21       44.11       42.15     22.82 o 
   4   6  21       11.68       15.95     32.00 o 
 -10   0  22        0.39       36.59     19.13 o 
  -8   0  22      246.59      224.27     69.89 o 
  -6   0  22     3703.29     3677.41    146.06 o 
  -4   0  22     6767.40     6554.69    223.45 o 
  -2   0  22     1426.01     1404.19     37.56 o 
   0   0  22     1906.08     1935.89     44.81 o 
   2   0  22     5342.14     5532.16    283.19 o 
   4   0  22     4938.30     5023.61    205.44 o 
   6   0  22      724.63      813.55     70.44 o 
 -11   1  22      296.76      275.79     26.34 o 
  -9   1  22      614.19      632.79     67.34 o 
  -7   1  22      232.09      254.46     68.65 o 
  -5   1  22       69.99       41.31     24.60 o 
  -3   1  22      132.77      134.16     16.40 o 
  -1   1  22      383.76      336.04     17.14 o 
   1   1  22      325.50      364.91     28.97 o 
   3   1  22      747.87      710.46     37.64 o 
   5   1  22       55.83       33.99     24.78 o 
   7   1  22      337.71      442.92     64.40 o 
 -10   2  22      688.60      600.51    145.91 o 
  -8   2  22     1167.11     1204.47     44.64 o 
  -6   2  22     1549.89     1529.62     52.53 o 
  -4   2  22      641.92      681.57     26.46 o 
  -2   2  22     1079.62     1171.97     36.26 o 
   0   2  22       79.80       51.32     15.01 o 
   2   2  22      315.94      298.34     22.07 o 
   4   2  22       13.58        8.40     13.36 o 
   6   2  22      325.31      415.12     67.12 o 
   8   2  22     2337.55     2490.44    154.84 o 
  10   2  22     2386.79     2508.06    166.11 o 
  -9   3  22      512.32      564.68     46.78 o 
  -7   3  22       91.30       78.96     17.80 o 
  -5   3  22      166.53      155.36     20.98 o 
  -3   3  22      527.26      528.12     33.95 o 
  -1   3  22      703.25      739.27     38.85 o 
   1   3  22      352.51      351.31     21.03 o 
   3   3  22       14.25       20.86     17.51 o 
   5   3  22        8.34       20.93     17.91 o 
   7   3  22       41.86       -9.95     44.16 o 
  -6   4  22      430.23      310.24    105.07 o 
  -4   4  22      584.40      606.28     62.30 o 
  -2   4  22      780.24      725.69     38.31 o 
   0   4  22      626.61      766.63     31.25 o 
   2   4  22        7.19       13.19     15.16 o 
   4   4  22        1.69       -8.32     18.28 o 
   6   4  22      109.73       95.34     44.30 o 
  -1   5  22       68.40       96.64     24.13 o 
   1   5  22      371.26      333.21     34.83 o 
  -7   1  23      917.93      990.07     56.95 o 
  -5   1  23     1010.17     1037.52     37.33 o 
  -3   1  23     1377.14     1396.88     37.54 o 
  -1   1  23     2545.28     2732.48     64.56 o 
   1   1  23     2749.08     2881.29     93.88 o 
   3   1  23     2420.02     2588.13     91.28 o 
   5   1  23     1366.10     1253.15     63.54 o 
  -6   2  23      617.08      611.01     31.80 o 
  -4   2  23      281.11      215.72    151.46 o 
  -2   2  23      234.65      218.68     29.38 o 
   0   2  23     1620.55     1712.14     53.15 o 
   2   2  23     2085.78     2261.86     61.44 o 
   4   2  23      181.07      224.48     43.68 o 
  -3   3  23      262.74      120.14    128.10 o 
  -1   3  23      445.67      435.29     24.66 o 
   1   3  23     1687.93     1701.92     49.13 o 
   3   3  23     1877.17     1743.96     57.56 o 
                                                 
